# Supplementary material for: Genetic Mutation Analysis of High and Low IgY Chickens by Capture Sequencing
Source: Animals (Basel). 2019 May 23;9(5):272. doi: 10.3390/ani9050272 (PMC6562818; doi:10.3390/ani9050272)
Supplement: Supplementary file 1 [file animals-09-00272-s001.zip]

Archive with 9 entries (8 files):
- supplementary tables/
- supplementary tables/Table S1.xlsx
- supplementary tables/Table S2.xlsx
- supplementary tables/Table S3.xlsx
- supplementary tables/Table S4.xlsx
- supplementary tables/Table S5.xlsx
- supplementary tables/Table S6.xlsx
- supplementary tables/Table S7.xlsx
- supplementary tables/Table S8.xlsx
