# Supplementary material for: Genetic Mutation Analysis of High and Low IgY Chickens by Capture Sequencing
Source: Animals (Basel). 2019 May 23;9(5):272. doi: 10.3390/ani9050272 (PMC6562818; doi:10.3390/ani9050272)
Supplement: Supplementary file 1 [file animals-09-00272-s001.zip › supplementary tables/Table S1.xlsx]

## Sheet: Common SNPs(727)
chromosome	position	base		the first base refers to the base in the reference genome, the second refers to base in high IgY chicken, the third one refers to base in low IgY chicken
11	13551175	C S S
11	13767541	C Y Y		S＝C／G
11	13767549	T Y Y		K＝G／T
11	13767573	T A A		M＝A／C
11	13817063	A R R		Y＝C／T
11	13817234	A R R		R＝A／G
11	13824380	C M M		W＝A／T
11	13824426	G R R
11	13824503	T Y Y
11	13843240	T W W
11	13843314	G R R
11	13843476	A W W
11	13846220	A R R
11	13846230	T K K
11	13862464	G K K
11	13862517	G K K
11	13911977	A R R
11	13944754	T Y Y
11	13955740	T Y Y
11	13955814	G R R
11	13982061	A G G
11	14000429	A R R
11	14006915	G C C
11	14017598	G R R
11	14072310	C G G
11	14072480	G A A
11	14082889	C M M
11	14093206	T C C
11	14200450	T W W
11	14235280	G R R
11	14235497	G C C
11	14235568	G C C
11	14235633	A G G
11	14248986	T K K
11	14249208	G S S
11	14276628	C T T
11	14296267	T C C
11	14301556	G S S
11	14301577	C G G
11	14310819	A G G
11	14312417	G S S
11	14438714	T Y Y
11	14456397	A G G
11	14456684	A R R
11	14456705	C Y Y
11	14456757	G R R
11	4457959	C Y Y
11	4469968	T K K
11	4475158	A M M
11	4476633	T Y Y
11	4489888	G S S
11	4492693	C A A
11	4499227	T C C
11	4499855	C Y Y
11	4525090	A R R
11	4560652	T C C
11	4560745	C T T
11	4564713	A T T
11	4566325	G A A
11	4566454	A G G
11	4568132	T C C
11	4570368	A G G
11	4570730	G T T
11	4570924	A G G
11	4571571	C G G
11	4571690	C G G
11	4572384	T C C
11	4575565	A G G
11	4578893	A G G
11	4579685	T C C
11	4581556	G A A
11	4583872	G T T
11	4583913	C T T
11	4584188	G A A
11	4584587	T C C
11	4584626	C T T
11	4584773	A G G
11	4584894	C T T
11	4584999	C T T
11	4585505	A G G
11	4586362	G A A
11	4586577	A T T
11	4586642	T G G
11	4587941	T G G
11	4588592	T C C
11	4588689	A G G
11	4589054	G C C
11	4589277	G T T
11	4589285	T C C
11	4589310	G A A
11	4589325	A C C
11	4589486	A C C
11	4589528	A G G
11	4589543	C T T
11	4589561	G R R
11	4589664	G A A
11	4589725	A G G
11	4589775	T C C
11	4589849	C T T
11	4589857	T G G
11	4589871	T A A
11	4589891	C T T
11	4589913	T C C
11	4590202	G T T
11	4590234	A G G
11	4590344	T C C
11	4590350	A T T
11	4590505	T C C
11	4590861	C A A
11	4590901	A C C
11	4590943	T A A
11	4591137	C T T
11	4591211	G A A
11	4591810	T C C
11	4591842	G T T
11	4591948	A C C
11	4591971	A C C
11	4592022	T A A
11	4592241	A T T
11	4592476	G A A
11	4592552	A G G
11	4592583	A G G
11	4592790	T C C
11	4592879	G T T
11	4593234	G A A
11	4593709	G A A
11	4596450	A G G
11	4601257	A C C
11	4601528	C T T
11	4601709	C T T
11	4601747	A G G
11	4601796	G C C
11	4602742	T G G
11	4604509	A G G
11	4604679	T G G
11	4605134	A G G
11	4608236	A T T
11	4614518	T C C
11	4615715	C A A
11	4616496	C T T
11	4617213	C G G
11	4617546	G A A
11	4620013	A G G
11	4627038	G A A
11	4627120	A G G
11	4627147	C G G
11	4627178	T A A
11	4632182	A G G
11	4634951	T K K
11	4636752	C T T
11	4644901	T C C
11	4645345	C A A
11	4645498	C T T
11	4646114	C T T
11	4646554	A G G
11	4646580	G A A
11	4646701	T G G
11	4648385	T C C
11	4649093	C T T
11	4649104	C T T
11	4649331	T A A
11	4649412	T C C
11	4649806	C T T
11	4649821	G A A
11	4650784	T C C
11	4650801	C G G
11	4652596	A G G
11	4652651	A G G
11	4652780	A G G
11	4653118	A G G
11	4653343	C A A
11	4653633	G A A
11	4653743	A G G
11	4654124	C G G
11	4654453	C T T
11	4654799	T C C
11	4655135	T C C
11	4656210	C T T
11	4656273	G A A
11	4656279	C A A
11	4656380	T C C
11	4656639	G A A
11	4658487	A G G
11	4658691	A G G
11	4658726	A G G
11	4663081	G A A
11	4663205	T G G
11	4663568	T A A
11	4663589	G A A
11	4663660	G A A
11	4663689	A C C
11	4663849	T C C
11	4663875	A G G
11	4663925	C T T
11	4663971	G A A
11	4664020	T G G
11	4664035	T G G
11	4664428	C T T
11	4664603	G A A
11	4666439	T C C
11	4666619	A G G
11	4668994	G A A
11	4669799	C T T
11	4671023	A G G
11	4672071	G A A
11	4673223	T Y Y
11	4676469	G T T
11	4678189	G A A
11	4678409	G A A
11	4678646	T A A
11	4678780	A G G
11	4678834	C T T
11	4681754	A G G
11	4681928	T A A
11	4682923	C T T
11	4684448	T C C
11	4689755	A G G
11	4691634	T C C
11	4692946	G T T
11	4693701	C T T
11	4699058	G C C
11	4701029	G A A
11	4702552	T A A
11	4706798	G A A
11	4707020	T C C
11	4707245	C A A
11	4708535	A T T
11	4708714	C A A
11	4709325	A G G
11	4709376	A G G
11	4710434	T C C
11	4710673	A G G
11	4710700	A G G
11	4712997	T G G
11	4715626	C T T
11	4722907	T C C
11	4722922	C T T
11	4722942	T C C
11	4722954	T A A
11	4723985	T G G
11	4724989	C T T
11	4725395	G A A
11	4730632	A G G
11	4731352	A T T
11	4735123	G C C
11	4735699	G C C
11	4736301	C T T
11	4737403	T C C
11	4737549	C T T
11	4738606	T G G
11	4741897	C T T
11	4741979	T C C
11	4741997	G A A
11	4742014	G A A
11	4742325	A G G
11	4742580	T C C
11	4742641	G A A
11	4743425	G A A
11	4745496	T A A
11	4748261	T A A
11	4773368	A G G
11	4778624	T C C
11	4778796	A G G
11	4778933	C A A
11	4779298	A G G
11	4779505	A G G
11	4783654	A T T
11	4784292	T C C
11	4784725	A G G
11	4786026	T C C
11	4788267	T C C
11	4791365	T C C
11	4797646	A G G
11	4798005	T C C
11	4801510	C T T
11	4801890	G T T
11	4804248	G A A
11	4809210	C T T
11	4810676	T C C
11	4811088	G A A
11	4811791	A G G
11	4815155	G A A
11	4815800	A G G
11	4820697	T C C
11	4852980	C G G
11	4856536	G A A
11	4856561	C T T
11	4856580	T G G
11	4856644	C T T
11	4856706	T A A
11	4856766	T A A
11	4857368	G A A
11	4859373	A G G
11	4859490	A G G
11	4860347	T C C
11	4870245	T C C
11	4870499	A C C
11	4871456	G T T
11	4872922	G T T
11	4878358	T A A
11	4895957	A W W
11	4963882	T Y Y
11	4997955	G R R
11	4998060	C Y Y
11	4998214	A R R
11	4998263	T K K
11	4998325	G A A
11	4998332	G K K
11	5010718	G A A
11	5042003	T Y Y
11	5047235	C Y Y
11	5055939	C Y Y
11	5056000	G R R
11	5056041	C Y Y
11	5056288	A R R
11	5077700	A G G
11	5077745	T K K
11	5082287	A G G
11	5164075	G R R
11	5164136	C S S
11	5164277	G R R
11	5171571	G R R
11	5179603	A W W
11	5202212	C Y Y
11	5226537	C Y Y
11	5295111	G R R
11	5295591	T Y Y
11	5302129	T Y Y
11	5314590	A R R
11	5320706	T W W
11	5376033	C M M
11	5382888	C Y Y
11	5436278	T C C
11	5468526	A C C
11	5491675	C M M
11	5491703	T Y Y
11	5492078	C Y Y
11	5584627	A M M
11	5584769	C Y Y
11	5624844	A T T
11	5624850	G C C
11	5624904	C A A
11	5625155	C T T
11	5644424	C T T
11	5656026	C G G
11	5656384	T Y Y
11	5656438	C S S
11	5656642	G K K
16	101094	T C C
16	102055	C S S
16	102579	A W W
16	123951	A R R
16	146055	A C C
16	167552	A G G
16	168489	A M M
16	168623	G K K
16	171224	C A A
16	180032	G R R
16	183881	G R R
16	184599	C M M
16	188356	T W W
16	193854	A M M
16	204192	T K K
16	204835	G A A
16	210753	G R R
16	214293	T C C
16	223414	C M M
16	223543	A M M
16	223842	T C C
16	225981	A G G
16	227438	T A A
16	229232	T Y Y
16	229285	T Y Y
16	229291	T G G
16	229380	G R R
16	234889	G R R
16	234987	G R R
16	236498	C M M
16	238571	A R R
16	242335	C M M
16	244698	A R R
16	244703	G R R
16	244708	A W W
16	246190	T K K
16	246790	A R R
16	249466	C A A
16	249471	T G G
16	249491	A R R
16	259762	G K K
16	270943	G R R
16	275822	A M M
16	282273	G S S
16	287713	C S S
16	291331	G S S
16	291498	A G G
16	297372	G A A
16	298221	T Y Y
16	300897	A G G
16	307200	A R R
16	309431	G R R
16	310166	G A A
16	315909	A G G
16	316337	T C C
16	316560	T S S
16	316698	T C C
16	316713	A G G
16	316771	T W W
16	316855	C S S
16	317314	T Y Y
16	317863	G T T
16	318914	G T T
16	320679	T A A
16	320699	G T T
16	321088	T C C
16	321492	A G G
16	322046	T C C
16	324450	A G G
16	325141	T C C
16	327140	C A A
16	327202	T C C
16	327433	G R R
16	327604	A G G
16	328660	T C C
16	328940	T C C
16	329033	G A A
16	329066	A C C
16	329643	A C C
16	330020	T A A
16	330583	A G G
16	330999	C T T
16	333853	T A A
16	333891	A G G
16	333928	T Y Y
16	335011	C T T
16	335016	C T T
16	335798	T G G
16	336409	T A A
16	337006	C T T
16	337025	T C C
16	33831	C Y Y
16	33965	A W W
16	34033	C Y Y
16	340757	C T T
16	341449	T C C
16	342077	G C C
16	347336	T C C
16	347632	T A A
16	348114	A G G
16	348126	T C C
16	351232	A G G
16	351676	C T T
16	352199	C G G
16	353390	T C C
16	353469	T A A
16	353853	T A A
16	353939	A G G
16	354117	C G G
16	354285	G A A
16	356083	A G G
16	356432	T C C
16	356644	A C C
16	357190	T A A
16	357247	C Y Y
16	357256	A G G
16	367838	T G G
16	368258	G R R
16	368294	G A A
16	368745	T C C
16	369992	C T T
16	370874	A G G
16	371070	G K K
16	371578	T G G
16	372235	A C C
16	372794	T C C
16	373112	T C C
16	373186	T C C
16	375589	T C C
16	375611	T Y Y
16	376056	C T T
16	380186	C Y Y
16	380207	C A A
16	381403	T Y Y
16	381660	A G G
16	381904	T C C
16	382956	T G G
16	384770	G K K
16	386292	C T T
16	386607	G T T
16	386618	C G G
16	387717	T C C
16	38878	G R R
16	38948	C Y Y
16	392906	T A A
16	394214	A G G
16	394271	G C C
16	394430	C M M
16	403862	G S S
16	407338	C G G
16	408837	A R R
16	410778	C A A
16	413203	T C C
16	425099	G C C
16	426415	A G G
16	45539	G K K
16	45618	T K K
16	48918	T Y Y
16	48924	G R R
16	55254	C Y Y
16	59633	A R R
16	61953	T W W
16	62030	A R R
16	63044	A M M
16	63142	G R R
16	63240	A W W
16	66256	A R R
16	71605	A W W
16	74552	G R R
16	74584	C Y Y
16	75227	C Y Y
16	79261	A M M
16	84633	C Y Y
16	85762	C S S
16	97971	G R R
16	98184	T A A
19	9000142	A G G
19	9041395	T C C
19	9053734	C Y Y
19	9082518	T K K
19	9094337	G C C
19	9094345	G C C
19	9106424	A R R
19	9129356	C T T
19	9255066	T C C
19	9259165	T C C
19	9260811	C T T
19	9262220	T C C
19	9262617	G C C
19	9262836	A G G
19	9263626	A G G
19	9263635	A G G
19	9263763	A G G
19	9263781	A G G
19	9265461	C A A
19	9266106	T C C
19	9270410	A G G
19	9272062	A G G
19	9272073	A G G
19	9273334	G A A
19	9274527	C T T
19	9276482	A G G
19	9276891	A G G
19	9278378	G T T
19	9279445	G A A
19	9279827	A T T
19	9281358	A G G
19	9281429	A G G
19	9281612	C A A
19	9282350	A G G
19	9282950	T G G
19	9283146	G A A
19	9283226	A G G
19	9283336	G A A
19	9283990	C T T
19	9284255	G A A
19	9284633	A G G
19	9286254	T C C
19	9287199	G A A
19	9289024	A T T
19	9293069	A G G
19	9294957	T A A
19	9298861	C T T
19	9302008	A G G
19	9304276	T C C
19	9316999	T G G
19	9344656	G A A
19	9349317	T G G
19	9364865	C T T
19	9365793	G A A
19	9369316	C T T
19	9372484	T C C
19	9374717	A G G
19	9379629	A G G
19	9381279	T C C
19	9381693	T C C
19	9382731	A G G
19	9386360	T C C
19	9386746	T Y Y
19	9387462	A G G
19	9389918	C T T
19	9395246	C Y Y
19	9396139	A G G
19	9405387	C A A
19	9407208	C T T
19	9409900	T C C
19	9416294	T C C
19	9417003	A T T
19	9420043	G A A
19	9422558	G A A
19	9426079	T C C
19	9430581	A C C
19	9430766	T C C
19	9431384	A G G
19	9433782	G T T
19	9434898	A T T
19	9436015	T C C
19	9436119	G A A
19	9436246	T C C
19	9440063	G T T
19	9442487	A G G
19	9442710	C T T
19	9444887	A G G
19	9445005	G A A
19	9445066	T A A
19	9446573	A C C
19	9448613	G A A
19	9448698	T G G
19	9449583	G A A
19	9450560	G A A
19	9451393	G A A
19	9455559	G A A
19	9457555	C A A
19	9457654	A G G
19	9457761	T G G
19	9458644	C T T
19	9459863	C A A
19	9460415	G C C
19	9460947	T A A
19	9461912	T C C
19	9463272	G A A
19	9466984	T C C
19	9468401	A G G
19	9469727	T C C
19	9469971	T C C
19	9470892	A R R
19	9472638	C T T
19	9473969	A G G
19	9476765	G A A
19	9476811	C A A
19	9479668	G A A
19	9479692	T G G
19	9479750	A G G
19	9479830	C T T
19	9494243	G A A
19	9494847	C G G
19	9496510	A C C
19	9497660	T C C
19	9500329	T A A
19	9501737	A G G
19	9503070	G R R
19	9505143	G R R
19	9508326	C T T
19	9509650	A G G
19	9510033	A G G
19	9510561	G A A
19	9512272	A C C
19	9513864	T C C
19	9514251	T C C
19	9514914	G C C
19	9515652	C A A
19	9516064	G T T
19	9516919	C T T
19	9517390	A G G
19	9518247	C T T
19	9518368	A G G
19	9518531	A G G
19	9519494	T C C
19	9519775	T C C
19	9520429	C Y Y
19	9520572	G A A
19	9520956	A G G
19	9521276	C T T
19	9522253	T C C
19	9527060	T C C
19	9530707	A G G
19	9531579	A G G
19	9532246	A G G
19	9534983	T Y Y
19	9536548	T C C
19	9542641	G R R
19	9542726	T Y Y
19	9542976	A G G
19	9546083	C G G
19	9546914	A G G
19	9549135	T C C
19	9550558	A G G
19	9550977	T K K
19	9558005	C T T
19	9559489	T C C
19	9564185	T C C
19	9569217	G R R
19	9569223	C Y Y
19	9569238	A M M
19	9573016	T G G
19	9573064	G C C
19	9576172	T Y Y
19	9577987	G T T
19	9581417	T C C
19	9595284	T C C
19	9595361	T C C
19	9596734	A G G
19	9599141	T C C
19	9601924	T C C
19	9608180	G C C
19	9608367	G R R
19	9609715	G C C
19	9610911	C A A
19	9610947	A G G
19	9611037	T C C
19	9611551	A G G
19	9613633	G R R
19	9613908	A G G
19	9614220	T C C
19	9618471	G T T
19	9639111	A G G
19	9641121	T C C
19	9642139	C M M
19	9650217	C T T
19	9652431	G C C
19	9662660	T C C
19	9672851	T C C
19	9681510	T Y Y
19	9683237	A G G
19	9684909	G A A
19	9694413	A G G
19	9718174	A T T
19	9721831	T Y Y
19	9721962	C A A

## Sheet: HIGH IgY BJY(291)
chromosome	position	base		the first base refers to the base in the reference genome, the second refers to base in high IgY chicken
11	13549092	G R -
11	13645253	T K -
11	13685555	A W -
11	13767516	T Y -		S＝C／G
11	13770250	A R -		K＝G／T
11	13817385	T K -		M＝A／C
11	13843487	T Y -		Y＝C／T
11	13843544	C Y -		R＝A／G
11	13880963	C T -		W＝A／T
11	13944628	T Y -
11	13969512	G R -
11	13975750	T Y -
11	13975916	A R -
11	13975959	T W -
11	14010521	A W -
11	14010533	G R -
11	14017574	A R -
11	14019285	C T -
11	14079852	C Y -
11	14235465	T Y -
11	14249173	G R -
11	14301645	T Y -
11	14312402	C Y -
11	14313873	A G -
11	14438806	T K -
11	14438918	C Y -
11	14452526	G R -
11	14456490	G R -
11	4454960	A R -
11	4457929	C Y -
11	4459417	C Y -
11	4476538	C Y -
11	4489144	T Y -
11	4489786	G R -
11	4491159	G R -
11	4491181	G K -
11	4513503	G K -
11	4588621	A T -
11	4588842	T A -
11	4589597	G T -
11	4652731	T A -
11	4663629	T A -
11	4665890	T Y -
11	4756178	T W -
11	4820277	G A -
11	4821256	T C -
11	4824689	T C -
11	4963314	C Y -
11	5009909	T K -
11	5042180	T W -
11	5047323	G R -
11	5056053	T C -
11	5056062	A M -
11	5065384	T Y -
11	5116586	C Y -
11	5164231	G R -
11	5164307	G R -
11	5164331	G R -
11	5164339	G T -
11	5164350	G R -
11	5171470	A R -
11	5226527	T C -
11	5302121	T Y -
11	5302827	A R -
11	5395796	C Y -
11	5538914	A G -
11	5584899	T W -
11	5625009	T A -
11	5625138	G R -
11	5644542	A R -
11	5656577	A R -
16	101088	A R -
16	103758	G K -
16	104553	T K -
16	105759	A R -
16	105862	G R -
16	110515	A M -
16	110528	C M -
16	123969	A M -
16	133704	A M -
16	140638	C Y -
16	147695	G R -
16	149105	C Y -
16	162232	A R -
16	174996	T K -
16	177551	G K -
16	183768	A R -
16	183855	A R -
16	184579	T Y -
16	188035	T Y -
16	188106	C Y -
16	188367	C Y -
16	203948	G R -
16	204179	C Y -
16	205584	G R -
16	208942	A R -
16	208958	A R -
16	209843	C Y -
16	209857	G R -
16	216265	G R -
16	220545	A M -
16	221370	C Y -
16	223430	A R -
16	230482	T W -
16	230508	A R -
16	232440	T Y -
16	233290	A W -
16	234695	C M -
16	234846	T K -
16	234912	C S -
16	235513	A R -
16	235970	A R -
16	236768	A R -
16	236797	G K -
16	237249	C S -
16	237904	A W -
16	238579	C Y -
16	242007	G R -
16	242522	T W -
16	244066	A W -
16	245621	C M -
16	245865	T K -
16	245989	G S -
16	246087	C Y -
16	247257	T W -
16	248184	G K -
16	248451	C Y -
16	248573	A R -
16	248578	G R -
16	248707	G R -
16	248743	G S -
16	248887	T K -
16	249211	A W -
16	255377	G S -
16	258589	T W -
16	258595	C Y -
16	259109	G S -
16	259696	A M -
16	264379	G R -
16	264481	T K -
16	264513	T W -
16	264618	A R -
16	265940	T Y -
16	269554	T K -
16	272652	C Y -
16	272733	A M -
16	273696	T Y -
16	274959	A R -
16	275953	G R -
16	276403	A R -
16	276594	A R -
16	276619	T Y -
16	277095	G S -
16	277469	A W -
16	278403	A R -
16	279251	A W -
16	279671	C S -
16	285215	A R -
16	288411	G K -
16	290533	T Y -
16	298075	G S -
16	301118	T Y -
16	308436	A R -
16	309367	A R -
16	309476	G K -
16	316573	C Y -
16	316762	T Y -
16	316810	T W -
16	316838	A R -
16	316844	T Y -
16	317804	A R -
16	318733	T W -
16	318837	C Y -
16	318869	A R -
16	323857	T A -
16	327109	C G -
16	327692	T A -
16	328576	G R -
16	328594	T Y -
16	328705	A G -
16	329028	G S -
16	332043	T Y -
16	332052	G S -
16	332211	C A -
16	333876	T K -
16	333883	G S -
16	333947	A R -
16	334007	T C -
16	338189	G R -
16	342797	A R -
16	342804	G R -
16	343184	C Y -
16	344077	G R -
16	344107	G K -
16	345951	T K -
16	346531	G R -
16	347312	G R -
16	347873	A R -
16	350761	G S -
16	353425	A W -
16	355890	A C -
16	356066	C Y -
16	356077	A R -
16	356588	G R -
16	368496	C Y -
16	371884	T C -
16	373355	T C -
16	373972	C T -
16	373978	A R -
16	375539	C S -
16	375578	G K -
16	375625	T Y -
16	380308	A W -
16	381997	A M -
16	388458	G A -
16	38941	A R -
16	391265	T Y -
16	391282	A R -
16	394454	C M -
16	398068	A W -
16	399131	A R -
16	403583	G R -
16	404514	A W -
16	412452	A R -
16	48099	T Y -
16	48896	G S -
16	49566	C Y -
16	55289	G R -
16	56077	A R -
16	59357	A M -
16	60691	G R -
16	60703	A R -
16	63078	G R -
16	63105	T W -
16	64266	A M -
16	65104	C S -
16	65140	A R -
16	65228	T W -
16	66055	A R -
16	71302	T Y -
16	75312	T W -
16	76265	C Y -
16	78546	C Y -
16	83628	C S -
16	84188	A R -
16	86606	G R -
16	86625	G R -
16	9113	A R -
16	91391	C Y -
16	92733	C Y -
16	98555	T K -
16	99054	A M -
16	99157	A R -
16	99265	C Y -
16	99309	C M -
19	8992811	A R -
19	9165551	G R -
19	9256514	G C -
19	9296549	G S -
19	9329985	A R -
19	9368890	G R -
19	9369934	C Y -
19	9370007	G K -
19	9381968	G S -
19	9414885	C Y -
19	9436037	G R -
19	9493448	A R -
19	9515233	G S -
19	9551125	T W -
19	9552264	G A -
19	9561830	G R -
19	9561840	A G -
19	9572198	C M -
19	9590960	A G -
19	9592312	T C -
19	9593730	A G -
19	9593777	T C -
19	9604522	T C -
19	9609811	A C -
19	9613453	T C -
19	9614092	G S -
19	9630260	T C -
19	9631204	C A -
19	9634202	C Y -
19	9636132	T G -
19	9640614	T G -
19	9658353	T C -
19	9664637	G A -
19	9705502	A G -
19	9706091	T G -
19	9715681	T G -

## Sheet: LOW  IgY BJY（497）
chromosome	position	base		the first base refers to the base in the reference genome, the second refers to base in low IgY chicken
11	13759705	C - Y
11	13759943	T - Y
11	13767564	C - Y
11	13767580	C - M		S＝C／G
11	13817172	A - R		K＝G／T
11	13818142	T - Y		M＝A／C
11	13843170	T - Y		Y＝C／T
11	13843233	A - R		R＝A／G
11	13843677	C - S		W＝A／T
11	13846197	T - Y
11	13846305	A - R
11	13862411	C - Y
11	13862900	C - Y
11	13876031	G - R
11	13876079	T - Y
11	13944555	C - Y
11	13944821	G - S
11	13955757	A - R
11	13975674	A - W
11	13976019	T - Y
11	14000620	A - R
11	14000632	T - K
11	14072363	C - S
11	14072415	T - K
11	14079894	A - R
11	14082844	A - M
11	14082874	T - Y
11	14091337	C - A
11	14120358	G - R
11	14196666	A - M
11	14200219	A - M
11	14200352	A - R
11	14249104	T - A
11	14273221	G - A
11	14285491	A - R
11	14285535	G - R
11	14296294	G - A
11	14301699	T - Y
11	14312289	T - K
11	14354189	T - Y
11	14438760	T - W
11	14438983	G - A
11	4460013	A - R
11	4476993	G - R
11	4477018	T - W
11	4489171	T - Y
11	4491747	T - Y
11	4637676	C - T
11	4637938	G - C
11	4638068	A - T
11	4639700	T - A
11	4639881	A - G
11	4639997	T - A
11	4640256	A - G
11	4640607	A - C
11	4641434	T - G
11	4668723	T - C
11	4683972	C - T
11	4739426	C - G
11	4746976	A - W
11	4779278	A - T
11	4803849	T - Y
11	4862203	A - R
11	4890823	A - W
11	4903407	A - R
11	4934225	T - W
11	4964152	A - R
11	4995065	G - S
11	4998437	T - W
11	5010956	C - Y
11	5042293	G - R
11	5051688	A - M
11	5056093	A - R
11	5065459	T - C
11	5164209	G - R
11	5164627	C - T
11	5171120	G - K
11	5171497	T - K
11	5179626	C - S
11	5184113	G - R
11	5202381	C - Y
11	5294977	G - R
11	5302337	T - Y
11	5468056	T - Y
11	5468123	T - W
11	5468328	T - C
11	5491649	C - Y
11	5492157	T - Y
11	5492168	C - M
11	5584808	C - Y
11	5624914	A - W
11	5625114	A - G
11	5625385	G - S
11	5625741	T - A
11	5655811	G - A
11	5656613	A - R
11	5656678	T - Y
16	100352	G - R
16	103647	T - C
16	103710	T - C
16	104572	G - R
16	109124	G - A
16	110926	G - C
16	114460	C - Y
16	120080	G - S
16	139627	G - A
16	174987	G - K
16	176682	C - Y
16	179447	A - G
16	183906	G - R
16	189844	G - R
16	190362	C - Y
16	203838	T - C
16	204151	T - C
16	204777	A - R
16	205017	T - C
16	208970	G - C
16	209427	A - G
16	209453	T - C
16	209524	G - A
16	209616	T - C
16	209810	C - G
16	209848	G - A
16	210678	T - C
16	210684	T - C
16	210871	T - Y
16	213221	T - G
16	214422	G - A
16	214511	A - C
16	215983	T - C
16	219644	G - R
16	225846	T - G
16	225882	T - C
16	227431	C - M
16	228545	T - G
16	229260	G - R
16	229296	C - Y
16	230400	A - G
16	230640	T - C
16	231368	C - G
16	231436	C - T
16	231715	G - A
16	231756	T - C
16	231771	T - A
16	232055	A - G
16	232110	G - A
16	232122	G - A
16	232151	G - T
16	232187	C - T
16	232292	G - S
16	233311	T - C
16	233408	T - C
16	233494	G - R
16	234461	T - G
16	234706	A - C
16	234882	T - Y
16	234920	T - C
16	234969	A - G
16	234992	G - R
16	235017	T - C
16	235530	C - S
16	236532	A - R
16	236572	C - Y
16	236582	A - G
16	236596	T - Y
16	236630	C - M
16	236642	G - R
16	236976	G - C
16	237120	G - C
16	237152	G - A
16	237232	G - A
16	237499	T - A
16	237675	T - A
16	237869	C - Y
16	237956	A - R
16	237965	C - G
16	238024	T - G
16	238055	G - R
16	238222	A - G
16	238234	T - C
16	238275	G - A
16	238291	G - R
16	238349	G - C
16	238429	G - C
16	238562	G - A
16	238588	G - R
16	238648	G - R
16	238731	G - A
16	238738	T - K
16	238818	G - A
16	239246	C - A
16	239353	A - C
16	239415	G - A
16	239525	A - G
16	239646	G - A
16	239697	A - G
16	239819	G - A
16	240114	T - C
16	240186	T - C
16	240260	T - C
16	240345	G - A
16	240621	G - T
16	240690	C - Y
16	240703	G - C
16	240716	G - A
16	240738	A - W
16	240748	A - R
16	240754	C - Y
16	240928	G - A
16	241070	C - T
16	241076	A - G
16	241124	C - T
16	241186	A - T
16	241242	T - C
16	241287	C - T
16	241313	C - G
16	241326	T - C
16	241354	T - C
16	241379	A - G
16	241544	C - T
16	241561	A - T
16	241572	A - W
16	241580	C - Y
16	241620	C - Y
16	242140	T - A
16	242253	A - C
16	242452	A - G
16	243027	A - R
16	243152	A - G
16	244010	G - C
16	244016	G - C
16	244653	A - G
16	244716	A - W
16	244754	T - C
16	244794	T - G
16	245227	A - G
16	245237	C - M
16	245309	T - A
16	245646	A - G
16	245668	A - G
16	245855	G - A
16	245872	T - C
16	245883	G - S
16	245909	T - G
16	245945	C - T
16	245995	G - R
16	246101	G - A
16	246130	A - G
16	246267	C - T
16	246275	T - G
16	246750	T - C
16	246755	C - G
16	246781	A - T
16	249179	G - C
16	249446	T - C
16	249497	T - Y
16	251671	T - A
16	251757	G - C
16	251858	T - Y
16	252763	A - G
16	252776	C - A
16	252782	G - R
16	253183	C - M
16	253491	A - G
16	253695	T - C
16	254277	A - G
16	254291	A - G
16	254600	A - R
16	256771	T - A
16	256825	G - A
16	256866	A - W
16	256961	A - C
16	257737	T - C
16	258328	T - G
16	258372	T - Y
16	258565	A - T
16	258583	A - C
16	258824	G - R
16	258868	A - G
16	258932	G - C
16	259040	G - C
16	259321	G - C
16	259777	C - Y
16	260001	A - G
16	260851	T - C
16	260872	C - Y
16	261248	G - C
16	261411	A - R
16	261459	C - T
16	261587	A - T
16	262720	G - K
16	262896	C - M
16	262945	G - S
16	262951	A - R
16	263766	A - G
16	264144	A - M
16	264435	G - A
16	264506	T - G
16	264843	A - W
16	265190	G - R
16	265467	T - Y
16	265493	C - S
16	266138	T - W
16	266160	G - C
16	267786	T - G
16	268337	G - S
16	268810	T - A
16	269520	G - R
16	269708	C - M
16	269756	C - S
16	269938	G - R
16	270045	C - A
16	270076	C - A
16	270916	C - S
16	270949	A - R
16	271645	A - C
16	271836	G - R
16	271954	C - Y
16	272221	G - S
16	272344	A - R
16	272350	G - R
16	272397	A - W
16	272577	A - R
16	272585	A - R
16	272727	C - S
16	273585	G - K
16	274443	A - C
16	274451	A - T
16	275270	T - W
16	275893	T - C
16	275902	G - C
16	276164	G - A
16	276449	T - A
16	276919	T - Y
16	276931	G - S
16	276988	A - M
16	277281	A - G
16	277310	G - C
16	277477	T - G
16	277514	G - R
16	278441	C - Y
16	278446	T - W
16	278765	T - W
16	279144	T - Y
16	279444	T - Y
16	279610	C - Y
16	279685	T - C
16	281668	G - R
16	282555	T - G
16	283725	T - C
16	284401	C - G
16	284629	T - Y
16	284933	G - A
16	285012	A - T
16	285079	C - T
16	285223	T - C
16	285430	T - A
16	285534	G - A
16	285547	A - G
16	285840	G - S
16	285871	T - W
16	285890	C - Y
16	286151	G - A
16	286423	G - C
16	287701	G - R
16	288430	A - W
16	288519	C - Y
16	288537	A - R
16	288705	A - R
16	288906	T - G
16	288912	C - Y
16	288962	A - T
16	291659	T - Y
16	297774	A - W
16	299594	A - R
16	300365	T - Y
16	300391	G - K
16	300416	G - S
16	301095	T - Y
16	307167	A - R
16	307175	G - R
16	309011	T - A
16	309939	C - Y
16	310207	A - M
16	315941	T - A
16	316860	G - S
16	317347	T - Y
16	317359	G - K
16	317695	C - M
16	318888	G - S
16	319009	A - W
16	324102	T - C
16	324111	A - T
16	324394	T - C
16	324824	C - T
16	325288	T - C
16	326606	G - S
16	327356	T - A
16	327526	G - K
16	327532	G - S
16	327538	A - R
16	328296	A - G
16	328343	C - T
16	328382	A - M
16	329612	T - M
16	329625	T - Y
16	330140	C - Y
16	331007	C - Y
16	331297	T - Y
16	331348	C - M
16	331405	G - S
16	331640	A - R
16	332037	A - R
16	332263	G - K
16	332574	A - R
16	33450	C - T
16	341237	A - T
16	342644	G - K
16	342651	G - K
16	345119	G - R
16	345136	C - Y
16	345225	A - R
16	345380	G - R
16	346269	G - K
16	347296	G - R
16	347759	A - T
16	347786	A - R
16	347883	C - M
16	348090	A - R
16	348097	G - R
16	348135	G - C
16	353311	A - M
16	357236	T - Y
16	357268	G - Y
16	366282	A - G
16	368420	C - Y
16	375550	C - A
16	375654	G - R
16	376254	T - Y
16	37639	C - Y
16	380161	G - R
16	384331	A - M
16	390216	C - S
16	390224	C - T
16	390229	T - C
16	393324	T - K
16	394436	C - M
16	394460	C - M
16	394466	C - M
16	394934	G - K
16	394940	C - S
16	397957	C - Y
16	404521	T - W
16	408347	C - S
16	425119	C - G
16	425189	A - G
16	49604	T - C
16	55966	C - Y
16	59889	T - W
16	59898	T - W
16	59953	T - K
16	70083	A - G
16	73256	T - W
16	74475	C - Y
16	75296	A - G
16	75384	G - R
16	75606	A - T
16	75611	T - C
16	79233	C - A
16	79293	A - G
16	81157	T - C
16	85178	G - T
16	86345	G - R
16	86650	C - Y
16	93757	C - Y
16	93863	A - R
16	97875	G - R
16	99223	T - C
16	99237	T - C
16	99333	G - R
19	9131276	G - R
19	9257274	G - R
19	9259696	C - Y
19	9301955	T - Y
19	9356114	T - Y
19	9395862	G - R
19	9464987	G - R
19	9516504	T - K
19	9518668	T - Y
19	9519279	T - W
19	9551088	G - K
19	9560489	G - R
19	9566353	A - R
19	9566382	G - R
19	9567021	G - K
19	9623246	A - M
19	9636627	G - R
