# Supplementary material for: Genetic Mutation Analysis of High and Low IgY Chickens by Capture Sequencing
Source: Animals (Basel). 2019 May 23;9(5):272. doi: 10.3390/ani9050272 (PMC6562818; doi:10.3390/ani9050272)
Supplement: Supplementary file 1 [file animals-09-00272-s001.zip › supplementary tables/Table S2.xlsx]

## Sheet: Common SNPs(2110)
chromosome	position	base		the first base refers to the base in the reference genome, the second refers to base in high IgY chicken, the third one refers to base in low IgY chicken
11	13549158	A T T
11	13636663	A G G		S＝C／G
11	13636762	G A A		K＝G／T
11	13637150	T Y Y		M＝A／C
11	13645137	A R R		Y＝C／T
11	13759810	G R R		R＝A／G
11	13767495	T C C		W＝A／T
11	13767573	T A A
11	13824380	C M M
11	13843476	A W W
11	13843487	T Y Y
11	13862875	G R R
11	13876059	G K K
11	13876079	T Y Y
11	13876130	A M M
11	13880995	C S S
11	13922758	A G G
11	13975750	T Y Y
11	14006915	G C C
11	14029970	G C C
11	14072415	T G G
11	14072480	G A A
11	14091337	C A A
11	14093206	T C C
11	14156652	T C C
11	14200219	A M M
11	14233083	T Y Y
11	14233144	C S S
11	14233163	C M M
11	14235633	A G G
11	14276628	C T T
11	14296115	T Y Y
11	14296267	T Y Y
11	14301577	C G G
11	14310819	A G G
11	14325763	G R R
11	14325849	A W W
11	14408259	G R R
11	14438760	T W W
11	14438983	G A A
11	14456684	A R R
11	14456757	G R R
11	4412147	T C C
11	4412425	G A A
11	4412673	T C C
11	4414215	G T T
11	4414305	G A A
11	4414467	T C C
11	4415420	G A A
11	4416359	T G G
11	4416637	T A A
11	4420383	T C C
11	4422836	G C C
11	4422921	C G G
11	4423080	C T T
11	4424921	T C C
11	4425544	C T T
11	4425637	C A A
11	4425912	T G G
11	4426197	T G G
11	4426902	C T T
11	4427695	A C C
11	4429026	T C C
11	4434240	G A A
11	4436454	T G G
11	4436639	C G G
11	4438227	T C C
11	4441651	A G G
11	4442887	T C C
11	4443036	T S S
11	4443848	T A A
11	4443882	C A A
11	4444049	A C C
11	4444885	A G G
11	4445274	C T T
11	4445299	C T T
11	4445640	C T T
11	4445698	C T T
11	4446000	G T T
11	4446089	G A A
11	4446115	G A A
11	4448225	T C C
11	4448678	G A A
11	4448814	G A A
11	4448858	T G G
11	4449108	C T T
11	4449642	G T T
11	4449971	T A A
11	4450211	C A A
11	4450250	A G G
11	4451031	C T T
11	4451121	G A A
11	4452788	C T T
11	4452795	T C C
11	4453003	C T T
11	4453577	T G G
11	4453776	C T T
11	4454338	G A A
11	4454986	G T T
11	4455143	T A A
11	4455438	C T T
11	4455476	A G G
11	4455522	A G G
11	4455673	T C C
11	4455820	T G G
11	4456922	A G G
11	4459012	C A A
11	4459257	G A A
11	4460772	C T T
11	4461455	G A A
11	4461554	A T T
11	4461701	T C C
11	4461863	A C C
11	4461978	T C C
11	4462121	T C C
11	4462448	C T T
11	4462476	G C C
11	4462502	A G G
11	4462883	A C C
11	4463309	G A A
11	4463610	G C C
11	4464202	G A A
11	4464703	G C C
11	4464930	T C C
11	4464977	T C C
11	4465108	G A A
11	4465375	C T T
11	4465492	A G G
11	4465587	T C C
11	4466043	C G G
11	4466251	A G G
11	4466279	G A A
11	4466287	T C C
11	4466395	T C C
11	4467099	C T T
11	4467109	C T T
11	4467171	G A A
11	4467342	G A A
11	4467715	G C C
11	4468058	G A A
11	4468872	C T T
11	4469166	A G G
11	4469747	T A A
11	4469867	C T T
11	4469968	T K K
11	4470034	A G G
11	4470595	A G G
11	4470603	G A A
11	4470843	A G G
11	4470918	T C C
11	4470992	A G G
11	4471330	T G G
11	4471379	T C C
11	4471711	A G G
11	4472242	T C C
11	4472434	T C C
11	4472598	T C C
11	4472827	A G G
11	4473124	A G G
11	4473569	G A A
11	4474296	A G G
11	4474409	C A A
11	4474880	C T T
11	4475213	A T T
11	4475231	T C C
11	4476406	G A A
11	4477819	T C C
11	4477943	A G G
11	4478491	C A A
11	4478592	T C C
11	4478634	T C C
11	4478977	T C C
11	4479104	C T T
11	4479176	G A A
11	4479218	A G G
11	4479254	C T T
11	4479341	C T T
11	4479491	G C C
11	4479528	T C C
11	4479570	C A A
11	4479599	G A A
11	4479819	C T T
11	4479873	A G G
11	4479964	A T T
11	4480214	C T T
11	4480277	C T T
11	4480436	A G G
11	4480585	T C C
11	4480688	G T T
11	4480721	C A A
11	4480840	C T T
11	4480934	T A A
11	4480961	G A A
11	4480971	G A A
11	4481057	G A A
11	4481115	A G G
11	4481230	T C C
11	4481295	C T T
11	4481389	C T T
11	4481423	A G G
11	4481486	G T T
11	4481517	G T T
11	4481696	A G G
11	4481705	C T T
11	4481831	A G G
11	4482034	G T T
11	4482307	T C C
11	4482646	G A A
11	4484372	T C C
11	4484382	T C C
11	4484632	G A A
11	4484731	G A A
11	4484746	T C C
11	4485063	T G G
11	4485267	G M M
11	4485409	A G G
11	4485658	T A A
11	4485931	C T T
11	4485965	G C C
11	4485980	A G G
11	4486146	T G G
11	4486248	G C C
11	4486382	C T T
11	4486444	C T T
11	4486477	C T T
11	4486550	T A A
11	4486636	A C C
11	4486810	C T T
11	4487134	T A A
11	4487221	T C C
11	4487925	A G G
11	4489171	T C C
11	4489888	G C C
11	4489942	G A A
11	4489972	T G G
11	4490246	G A A
11	4490284	G A A
11	4490294	T C C
11	4490312	A G G
11	4490384	C A A
11	4491109	A G G
11	4491159	G A A
11	4492693	C A A
11	4493786	C G G
11	4493887	C T T
11	4493896	T C C
11	4493919	A C C
11	4493949	T C C
11	4493989	C T T
11	4494070	C T T
11	4494312	A G G
11	4497883	T A A
11	4498414	T A A
11	4498531	C T T
11	4498709	T C C
11	4498755	G A A
11	4499227	T C C
11	4499855	C T T
11	4499900	C A A
11	4499930	C T T
11	4500153	A C C
11	4500436	C T T
11	4500759	A G G
11	4500987	C T T
11	4501137	T C C
11	4501152	C T T
11	4501262	A C C
11	4501273	C T T
11	4501302	G T T
11	4501323	A G G
11	4501350	T C C
11	4501457	G T T
11	4501803	T G G
11	4502606	C G G
11	4502637	A G G
11	4502730	T C C
11	4505182	C T T
11	4505272	T A A
11	4505457	T C C
11	4505484	G C C
11	4506093	T C C
11	4506317	A M M
11	4506590	T C C
11	4506618	T C C
11	4506692	A G G
11	4506737	T K K
11	4506766	A T T
11	4507444	G T T
11	4507455	G A A
11	4507488	A C C
11	4507788	T G G
11	4508440	C G G
11	4510068	C T T
11	4510673	G A A
11	4511078	G A A
11	4514200	G C C
11	4514394	T C C
11	4514516	C T T
11	4514612	T C C
11	4514666	A C C
11	4516539	T C C
11	4516613	A C C
11	4516991	T C C
11	4517049	A G G
11	4517057	T C C
11	4517095	A G G
11	4517123	T A A
11	4517132	T G G
11	4517253	T C C
11	4517401	A G G
11	4517420	A G G
11	4517460	A T T
11	4517471	C T T
11	4517478	C T T
11	4517514	A C C
11	4517667	A G G
11	4517678	G A A
11	4517685	A G G
11	4517728	C T T
11	4517797	G A A
11	4518129	T G G
11	4518141	A G G
11	4518252	T A A
11	4519442	C T T
11	4520036	A G G
11	4520136	C T T
11	4520149	C T T
11	4520156	C G G
11	4521179	G C C
11	4521719	A W W
11	4521826	G A A
11	4523576	G C C
11	4523812	C A A
11	4524558	C A A
11	4525011	T C C
11	4525116	C T T
11	4525341	C T T
11	4526475	A C C
11	4526902	C T T
11	4527153	T C C
11	4527243	G A A
11	4527301	C T T
11	4527485	G A A
11	4527734	G A A
11	4527779	A G G
11	4528180	T C C
11	4528298	A G G
11	4528529	A T T
11	4528664	A G G
11	4528669	A G G
11	4528785	A G G
11	4529141	G A A
11	4529424	G T T
11	4529816	T C C
11	4529869	T A A
11	4531235	G A A
11	4531257	A G G
11	4531335	G A A
11	4531371	A G G
11	4531820	G A A
11	4531933	G C C
11	4544796	C T T
11	4547260	A G G
11	4550836	G A A
11	4554967	T A A
11	4555042	A G G
11	4555109	T C C
11	4555528	G T T
11	4556129	A G G
11	4559407	G C C
11	4560311	C T T
11	4560745	C T T
11	4561229	T A A
11	4561236	G A A
11	4568132	T C C
11	4568708	T C C
11	4568773	T C C
11	4572384	T C C
11	4574220	G A A
11	4575565	A G G
11	4575574	C T T
11	4578893	A G G
11	4579373	C A A
11	4579685	T C C
11	4580610	G T T
11	4581556	G A A
11	4583093	T C C
11	4583136	C T T
11	4583872	G T T
11	4583913	C T T
11	4586577	A T T
11	4588621	A T T
11	4588796	T C C
11	4590505	T C C
11	4590901	A C C
11	4590943	T A A
11	4592241	A T T
11	4592264	T C C
11	4592285	G T T
11	4592368	A G G
11	4592879	G T T
11	4596450	A G G
11	4596766	T C C
11	4596878	G A A
11	4597122	T G G
11	4598409	T C C
11	4600404	T C C
11	4601257	A C C
11	4601528	C T T
11	4601747	A G G
11	4601796	G C C
11	4602679	C T T
11	4602690	C T T
11	4602742	T G G
11	4603884	C T T
11	4604509	A G G
11	4604679	T G G
11	4605134	A G G
11	4607171	T C C
11	4607221	G T T
11	4607228	A G G
11	4607341	T G G
11	4607364	T A A
11	4608112	C T T
11	4608236	A T T
11	4608618	A G G
11	4608777	C T T
11	4612386	A G G
11	4613018	G A A
11	4614518	T C C
11	4615331	C T T
11	4615715	C A A
11	4616496	C T T
11	4617170	A G G
11	4617213	C G G
11	4617900	C T T
11	4620013	A G G
11	4620082	A G G
11	4620493	A G G
11	4620540	A T T
11	4620831	G A A
11	4620877	G A A
11	4620963	A G G
11	4620984	A T T
11	4621014	A T T
11	4621226	T G G
11	4621240	G A A
11	4621523	T A A
11	4622461	A G G
11	4622602	G A A
11	4622719	A C C
11	4624903	A C C
11	4626281	A G G
11	4628223	A G G
11	4628256	T A A
11	4631604	T A A
11	4631703	C A A
11	4632182	A G G
11	4633668	G A A
11	4634584	A T T
11	4635773	T C C
11	4636241	T C C
11	4636260	T C C
11	4636752	C T T
11	4636763	G A A
11	4636850	C A A
11	4636871	A T T
11	4637015	C G G
11	4637059	G A A
11	4637210	T C C
11	4637450	G A A
11	4637676	C T T
11	4637938	G C C
11	4638068	A T T
11	4638838	A G G
11	4639686	C T T
11	4639691	G C C
11	4641434	T G G
11	4644901	T C C
11	4645345	C A A
11	4645498	C T T
11	4646114	C T T
11	4648385	T C C
11	4651388	C A A
11	4651730	T C C
11	4651902	T C C
11	4651969	T A A
11	4652096	T C C
11	4652170	G T T
11	4652651	A G G
11	4652731	T A A
11	4653118	A G G
11	4653343	C A A
11	4653633	G A A
11	4653743	A G G
11	4654124	C G G
11	4654453	C T T
11	4654799	T C C
11	4655135	T C C
11	4655599	G C C
11	4655615	A C C
11	4656210	C T T
11	4656273	G A A
11	4656279	C A A
11	4656380	T C C
11	4656639	G A A
11	4657184	G A A
11	4657190	T A A
11	4658487	A G G
11	4658726	A G G
11	4659128	T W W
11	4661789	T A A
11	4663081	G A A
11	4663205	T G G
11	4663568	T A A
11	4663589	G A A
11	4663660	G A A
11	4663689	A C C
11	4663849	T C C
11	4663875	A G G
11	4663925	C T T
11	4663971	G A A
11	4664020	T G G
11	4664035	T G G
11	4664428	C T T
11	4664603	G A A
11	4665492	A T T
11	4665930	G A A
11	4666439	T C C
11	4666619	A G G
11	4666655	A G G
11	4668994	G A A
11	4669799	C T T
11	4671298	A G G
11	4671310	T C C
11	4672071	G A A
11	4672382	T A A
11	4672390	C T T
11	4672557	A G G
11	4674466	C G G
11	4675234	A G G
11	4675345	G T T
11	4676380	T C C
11	4676469	G T T
11	4678189	G A A
11	4678409	G A A
11	4678632	A G G
11	4678646	T A A
11	4678699	T A A
11	4678770	C A A
11	4678834	C T T
11	4681169	A G G
11	4681733	G A A
11	4681754	A G G
11	4681928	T A A
11	4682923	C T T
11	4684106	A T T
11	4684556	T C C
11	4686386	C T T
11	4686571	G A A
11	4689755	A G G
11	4691634	T C C
11	4692700	G A A
11	4693701	C T T
11	4693958	C G G
11	4695444	C T T
11	4699058	G C C
11	4701005	T C C
11	4701029	G A A
11	4701449	T C C
11	4702511	A G G
11	4705633	G A A
11	4705664	G A A
11	4706088	A G G
11	4706233	A G G
11	4706602	T A A
11	4706798	G A A
11	4707020	T C C
11	4708535	A T T
11	4710434	T C C
11	4710673	A G G
11	4710700	A G G
11	4711667	C T T
11	4712699	A T T
11	4712730	T A A
11	4712772	C T T
11	4712906	C A A
11	4712997	T G G
11	4715626	C T T
11	4718185	G A A
11	4718212	T G G
11	4718265	C T T
11	4719480	T C C
11	4719704	G A A
11	4719747	A G G
11	4720099	T C C
11	4720405	C T T
11	4720531	C T T
11	4720539	T A A
11	4720620	A G G
11	4720707	C T T
11	4720749	T G G
11	4721045	A G G
11	4721617	T C C
11	4721643	T C C
11	4721671	T C C
11	4721735	A G G
11	4721998	T G G
11	4722110	T A A
11	4722231	C T T
11	4722361	A G G
11	4722805	T C C
11	4722857	T A A
11	4722907	T C C
11	4722922	C T T
11	4722942	T C C
11	4722954	T A A
11	4723092	T C C
11	4723985	T G G
11	4724989	C T T
11	4725395	G A A
11	4729105	G C C
11	4729149	G T T
11	4730632	A G G
11	4731255	C T T
11	4731667	G A A
11	4733136	G A A
11	4733464	C T T
11	4733595	T C C
11	4733676	T C C
11	4733788	C T T
11	4733995	G T T
11	4734645	C T T
11	4735077	A T T
11	4735123	G C C
11	4735228	A G G
11	4735699	G C C
11	4735837	A G G
11	4735852	C T T
11	4736063	C T T
11	4736301	C T T
11	4736640	A G G
11	4736711	G A A
11	4737152	C T T
11	4737549	C T T
11	4737579	T C C
11	4738606	T G G
11	4739730	C A A
11	4740368	C G G
11	4740698	T C C
11	4741897	C T T
11	4741979	T C C
11	4741997	G A A
11	4742014	G A A
11	4742248	A G G
11	4742325	A G G
11	4742351	A G G
11	4742559	T C C
11	4742580	T C C
11	4742641	G A A
11	4743425	G A A
11	4745496	T A A
11	4746845	G A A
11	4746976	A T T
11	4746983	C T T
11	4747094	T A A
11	4748261	T A A
11	4748489	T C C
11	4748750	G C C
11	4749182	A G G
11	4749674	A G G
11	4749767	A C C
11	4750003	C G G
11	4750094	A G G
11	4750236	T A A
11	4750470	A G G
11	4750507	C A A
11	4751227	C G G
11	4751473	C G G
11	4753123	C G G
11	4754070	C T T
11	4756099	C T T
11	4756109	C T T
11	4756178	T A A
11	4756476	T C C
11	4756517	C T T
11	4756560	C A A
11	4756994	G A A
11	4757020	A G G
11	4757075	A G G
11	4757118	G A A
11	4757148	C T T
11	4757169	C T T
11	4757256	T C C
11	4757273	T C C
11	4757321	A G G
11	4757448	C G G
11	4757535	G A A
11	4757735	A T T
11	4758035	A C C
11	4758049	C T T
11	4758641	G A A
11	4758708	G A A
11	4759006	C A A
11	4759445	T C C
11	4759699	T C C
11	4760078	C G G
11	4760089	A T T
11	4760123	C T T
11	4760239	G A A
11	4760332	G C C
11	4760619	G A A
11	4760801	C T T
11	4761034	C T T
11	4761249	C G G
11	4761943	A W W
11	4762073	A G G
11	4762130	C T T
11	4762178	G A A
11	4762238	C T T
11	4762246	C G G
11	4762778	C T T
11	4762972	C A A
11	4763139	G A A
11	4763372	A G G
11	4763645	T C C
11	4763666	T G G
11	4763752	C A A
11	4763801	T A A
11	4763822	G A A
11	4764126	G A A
11	4764273	A G G
11	4764343	T C C
11	4764501	G A A
11	4764773	A G G
11	4765112	T C C
11	4765382	A G G
11	4765562	A C C
11	4765720	A G G
11	4766009	T G G
11	4766103	G A A
11	4766178	A C C
11	4766211	T C C
11	4766278	A G G
11	4766305	T C C
11	4766316	G C C
11	4766904	G A A
11	4766957	T C C
11	4766977	G A A
11	4767398	C T T
11	4767556	G K K
11	4767642	C G G
11	4767689	C A A
11	4767950	T G G
11	4768270	T C C
11	4768976	A T T
11	4768997	T A A
11	4769043	A G G
11	4769165	A G G
11	4769423	C T T
11	4769434	T G G
11	4769442	T A A
11	4769487	C A A
11	4769656	T C C
11	4769692	A G G
11	4769786	T C C
11	4770165	C A A
11	4770344	G C C
11	4770726	A G G
11	4771266	G A A
11	4771275	G A A
11	4771284	G A A
11	4771350	T C C
11	4771990	T C C
11	4772117	T G G
11	4773300	A G G
11	4773327	C A A
11	4773368	A G G
11	4773422	G T T
11	4773429	A C C
11	4773486	G C C
11	4773509	G A A
11	4773525	G C C
11	4773567	A G G
11	4773715	G A A
11	4774316	C T T
11	4774339	A G G
11	4774348	T A A
11	4774598	A G G
11	4774680	A T T
11	4774773	G A A
11	4774820	G A A
11	4774828	T C C
11	4774883	C A A
11	4775245	G Y Y
11	4775552	A G G
11	4775647	C G G
11	4775662	T C C
11	4775773	T C C
11	4775920	A T T
11	4775931	A G G
11	4776070	C T T
11	4776253	T C C
11	4776396	G A A
11	4776477	T C C
11	4776565	A G G
11	4776600	T C C
11	4776612	G A A
11	4776729	G T T
11	4776895	G A A
11	4777126	C T T
11	4777165	A C C
11	4777326	T C C
11	4777500	A G G
11	4777513	A G G
11	4777765	C T T
11	4777882	A T T
11	4778624	T C C
11	4778796	A G G
11	4778933	C A A
11	4779212	T C C
11	4779278	A T T
11	4779298	A G G
11	4779505	A G G
11	4779713	A G G
11	4780113	A G G
11	4780455	A G G
11	4780552	C A A
11	4780856	G A A
11	4781003	T C C
11	4781019	T G G
11	4781223	A G G
11	4781240	T C C
11	4781423	G A A
11	4781558	C T T
11	4781643	A C C
11	4781778	G A A
11	4781894	C T T
11	4782106	T C C
11	4782113	C T T
11	4782172	C A A
11	4782240	G A A
11	4782638	C T T
11	4782645	A G G
11	4782884	C A A
11	4783226	A G G
11	4783321	G A A
11	4783430	T C C
11	4783493	C T T
11	4783654	A T T
11	4783674	A T T
11	4784292	T C C
11	4784725	A G G
11	4785241	G T T
11	4785341	G A A
11	4785487	G A A
11	4785518	C A A
11	4785785	T C C
11	4786026	T C C
11	4786085	C T T
11	4786130	A G G
11	4786160	A G G
11	4786293	A G G
11	4787097	T C C
11	4787123	T G G
11	4787225	T C C
11	4787537	C T T
11	4787708	C T T
11	4787832	G C C
11	4787916	A G G
11	4787924	C T T
11	4787944	T G G
11	4788012	C T T
11	4788267	T C C
11	4788404	T A A
11	4788946	C T T
11	4789115	G A A
11	4789189	T C C
11	4789273	C T T
11	4789398	G A A
11	4791365	T C C
11	4792435	T C C
11	4792768	A G G
11	4793153	A G G
11	4794364	C T T
11	4796279	G A A
11	4796642	C T T
11	4797262	T A A
11	4797410	A T T
11	4797607	G A A
11	4797639	G T T
11	4797646	A G G
11	4797689	G A A
11	4797707	T C C
11	4797766	C T T
11	4798005	T C C
11	4798079	C T T
11	4798123	A G G
11	4798224	A G G
11	4798474	G A A
11	4799289	A G G
11	4799533	A T T
11	4799559	A T T
11	4800455	C T T
11	4801317	A G G
11	4801328	G A A
11	4801510	C T T
11	4801890	G T T
11	4803337	G A A
11	4803849	T C C
11	4804248	G A A
11	4804560	C T T
11	4804581	A G G
11	4805053	T C C
11	4805592	A G G
11	4805610	T C C
11	4805727	G T T
11	4805915	A G G
11	4806033	A G G
11	4806148	A G G
11	4806398	A G G
11	4806819	T C C
11	4806842	A T T
11	4807521	G A A
11	4807623	C T T
11	4809210	C T T
11	4809231	G A A
11	4810415	A G G
11	4810467	G A A
11	4810480	A G G
11	4810486	G C C
11	4810676	T C C
11	4810731	A G G
11	4810871	T A A
11	4811048	C A A
11	4811088	G A A
11	4811753	G A A
11	4811791	A G G
11	4811817	T G G
11	4812092	A C C
11	4812163	C T T
11	4812314	A G G
11	4812489	T G G
11	4812852	A G G
11	4812924	C T T
11	4814033	T C C
11	4814747	G C C
11	4814789	C T T
11	4815042	G A A
11	4815130	A T T
11	4815155	G A A
11	4815188	A T T
11	4815200	T C C
11	4815800	A G G
11	4816112	A G G
11	4816620	T G G
11	4819455	T A A
11	4819518	G A A
11	4819686	A G G
11	4820134	A G G
11	4820277	G A A
11	4820434	C G G
11	4820697	T C C
11	4820708	G T T
11	4821030	G A A
11	4821256	T C C
11	4821926	G A A
11	4821992	T A A
11	4822257	C T T
11	4823673	A G G
11	4823749	A G G
11	4823894	G A A
11	4824281	G A A
11	4824689	T C C
11	4826108	C T T
11	4826136	G A A
11	4826194	A T T
11	4828697	C T T
11	4828918	C T T
11	4828954	G A A
11	4829124	A G G
11	4829477	A G G
11	4829657	A T T
11	4829666	C A A
11	4830053	T C C
11	4830431	A G G
11	4830565	G A A
11	4830756	C T T
11	4830834	A G G
11	4830922	G A A
11	4831111	G A A
11	4831188	T A A
11	4831355	G A A
11	4831460	T C C
11	4831489	C A A
11	4831660	G T T
11	4831701	G A A
11	4831752	C T T
11	4831759	C T T
11	4831772	A G G
11	4831876	T C C
11	4831959	T G G
11	4832055	G A A
11	4832092	C T T
11	4832110	T A A
11	4832122	T C C
11	4832572	T C C
11	4835157	T C C
11	4835167	C T T
11	4835282	T C C
11	4835404	A G G
11	4836035	A G G
11	4836719	T G G
11	4837078	A G G
11	4837118	A G G
11	4837318	G A A
11	4837347	G A A
11	4837457	G A A
11	4837520	A G G
11	4837580	C T T
11	4837935	T C C
11	4837975	C T T
11	4838079	T C C
11	4838713	T C C
11	4839019	T C C
11	4839085	G A A
11	4840219	A T T
11	4840255	A G G
11	4840423	G A A
11	4840761	T A A
11	4841177	T A A
11	4841814	A G G
11	4841880	T C C
11	4841959	A G G
11	4842005	T C C
11	4842095	T A A
11	4842129	A C C
11	4842189	G A A
11	4842720	A G G
11	4843022	G A A
11	4843458	T C C
11	4843672	G A A
11	4843727	A G G
11	4843765	T C C
11	4844687	C T T
11	4844729	C T T
11	4845240	A G G
11	4846981	G A A
11	4847175	G A A
11	4847352	G A A
11	4847388	T C C
11	4847546	C T T
11	4847569	C G G
11	4847781	G A A
11	4848260	G A A
11	4848371	G C C
11	4848734	G A A
11	4848837	G T T
11	4848857	G A A
11	4848920	G A A
11	4848937	T C C
11	4849496	T C C
11	4849589	T C C
11	4849639	G A A
11	4849695	A C C
11	4849767	A G G
11	4849920	A T T
11	4849964	T C C
11	4850052	T C C
11	4850514	C T T
11	4851004	G A A
11	4851032	A G G
11	4851678	T C C
11	4851942	C G G
11	4852111	G C C
11	4852279	G A A
11	4852352	A G G
11	4852607	C T T
11	4852818	A G G
11	4852980	C G G
11	4853301	A C C
11	4853799	T C C
11	4853854	A G G
11	4853879	G A A
11	4853887	T A A
11	4854067	G A A
11	4854305	G T T
11	4854426	T C C
11	4854824	C A A
11	4854857	G A A
11	4855393	T C C
11	4855491	T C C
11	4855628	T G G
11	4855662	C T T
11	4855748	A G G
11	4856173	A G G
11	4856536	G A A
11	4856561	C T T
11	4856580	T G G
11	4856621	G A A
11	4856644	C T T
11	4856706	T A A
11	4856766	T A A
11	4856947	C T T
11	4856991	T G G
11	4856999	A G G
11	4857088	C G G
11	4857197	A G G
11	4857300	G A A
11	4857368	G A A
11	4857556	A W W
11	4857651	T A A
11	4857757	A G G
11	4857800	A G G
11	4857805	T C C
11	4858381	C T T
11	4859098	T G G
11	4859107	G A A
11	4859185	A T T
11	4859373	A G G
11	4859490	A G G
11	4859880	T C C
11	4860003	G C C
11	4860197	A G G
11	4860347	T C C
11	4860873	G A A
11	4860946	G A A
11	4861393	C T T
11	4861594	T C C
11	4861611	A G G
11	4862300	C T T
11	4862315	C T T
11	4862356	G S S
11	4862529	G A A
11	4862637	A G G
11	4862759	G A A
11	4863349	T A A
11	4863516	C A A
11	4863532	T C C
11	4863605	T C C
11	4863768	T A A
11	4863933	A G G
11	4864117	C T T
11	4864175	G A A
11	4864816	A C C
11	4864943	A G G
11	4865889	T G G
11	4866211	G A A
11	4867209	A C C
11	4867342	G A A
11	4867348	G A A
11	4867356	A C C
11	4867387	A G G
11	4867392	A T T
11	4867737	G A A
11	4867751	A G G
11	4867790	G T T
11	4867809	G A A
11	4868449	G A A
11	4868606	A G G
11	4868630	T G G
11	4868807	T C C
11	4869695	G A A
11	4870181	G A A
11	4870245	T C C
11	4870353	C G G
11	4870372	T C C
11	4870394	A G G
11	4870499	A C C
11	4871118	G A A
11	4871456	G T T
11	4872922	G T T
11	4873206	G A A
11	4873370	T C C
11	4873603	A G G
11	4873660	A G G
11	4873682	T C C
11	4873687	C T T
11	4873962	T A A
11	4873990	G A A
11	4874141	G A A
11	4874199	C G G
11	4874376	A G G
11	4875197	C T T
11	4875792	A G G
11	4875806	A G G
11	4876082	A G G
11	4876350	G A A
11	4876581	A G G
11	4876644	T C C
11	4876668	A G G
11	4876723	T C C
11	4876761	G A A
11	4878358	T A A
11	4879741	C T T
11	4880723	G C C
11	4880965	C G G
11	4882152	G A A
11	4882265	T G G
11	4882287	A G G
11	4882345	G T T
11	4882368	A G G
11	4882380	A G G
11	4882446	C T T
11	4882467	T G G
11	4882528	C T T
11	4882586	A T T
11	4882634	T R R
11	4883072	A C C
11	4883142	A G G
11	4883160	G A A
11	4883435	G T T
11	4884932	G A A
11	4885119	T C C
11	4885210	G T T
11	4886191	G A A
11	4887272	A G G
11	4888012	A T T
11	4888194	C T T
11	4889797	G T T
11	4890396	C T T
11	4890958	C T T
11	4891023	C T T
11	4891170	C T T
11	4891624	T C C
11	4891993	T C C
11	4892385	T C C
11	4892947	C T T
11	4893251	G A A
11	4893375	G A A
11	4893440	T C C
11	4893769	G T T
11	4893796	G T T
11	4894164	T C C
11	4894302	T A A
11	4894331	A T T
11	4894347	T A A
11	4894362	C T T
11	4894505	T C C
11	4894626	T A A
11	4895089	G A A
11	4895316	A G G
11	4895538	A T T
11	4895629	G A A
11	4895864	G T T
11	4896314	T A A
11	4896509	A T T
11	4896633	A G G
11	4896649	C T T
11	4896804	C A A
11	4896868	T C C
11	4896975	A G G
11	4897263	C T T
11	4897602	G A A
11	4897744	T A A
11	4898031	A G G
11	4898108	G A A
11	4898340	A G G
11	4898398	A G G
11	4899078	G A A
11	4899124	G A A
11	4899415	A G G
11	4900220	C T T
11	4900475	G A A
11	4900589	T A A
11	4900846	T C C
11	4901011	A G G
11	4901167	T C C
11	4901286	T K K
11	4902009	G A A
11	4902030	C G G
11	4902041	G A A
11	4902510	A G G
11	4902665	T C C
11	4902727	C G G
11	4902758	C T T
11	4902775	C T T
11	4902809	G T T
11	4902909	G A A
11	4903021	T C C
11	4903043	A G G
11	4903407	A G G
11	4903423	G A A
11	4903485	T C C
11	4903493	C T T
11	4904243	C A A
11	4904386	T A A
11	4905258	G A A
11	4905787	G T T
11	4906236	G A A
11	4906351	T C C
11	4906419	T C C
11	4906446	T G G
11	4906767	A G G
11	4906850	C T T
11	4907514	T C C
11	4907554	C T T
11	4907608	A C C
11	4907683	A T T
11	4907894	C T T
11	4909840	C T T
11	4910092	T C C
11	4910129	A G G
11	4910137	C T T
11	4910299	A C C
11	4910391	G A A
11	4910957	A C C
11	4911427	C T T
11	4911596	A G G
11	4911605	A C C
11	4911989	G A A
11	4912008	C T T
11	4912038	A C C
11	4912278	G A A
11	4913097	C T T
11	4913199	G A A
11	4913325	G A A
11	4913338	C T T
11	4913343	T G G
11	4913397	T G G
11	4913407	C T T
11	4913421	C T T
11	4913427	C T T
11	4913471	C T T
11	4914510	G A A
11	4914905	C T T
11	4915561	C T T
11	4915807	C A A
11	4916026	T C C
11	4916106	T C C
11	4916223	C G G
11	4916299	G A A
11	4916786	G A A
11	4916831	T G G
11	4916940	A G G
11	4916982	T C C
11	4917140	A T T
11	4917295	T C C
11	4917392	A T T
11	4917741	T C C
11	4917859	T C C
11	4918288	G A A
11	4919421	A G G
11	4919642	C A A
11	4919934	T C C
11	4919974	A G G
11	4920220	G C C
11	4920301	T C C
11	4920344	T C C
11	4920475	G A A
11	4920491	T C C
11	4920577	T C C
11	4920694	G A A
11	4920765	T G G
11	4922394	G A A
11	4922920	C T T
11	4923025	C T T
11	4923504	G A A
11	4923561	C G G
11	4924001	G A A
11	4924042	C A A
11	4924174	C A A
11	4925485	C G G
11	4925640	G A A
11	4928748	A G G
11	4931585	G T T
11	4931923	G A A
11	4931979	T G G
11	4932050	T C C
11	4932063	T A A
11	4932415	G A A
11	4932674	G A A
11	4933017	G T T
11	4933260	T G G
11	4933413	A G G
11	4933597	G A A
11	4933799	T G G
11	4934172	A G G
11	4934290	G A A
11	4934389	G T T
11	4935262	G A A
11	4936868	T C C
11	4937100	T G G
11	4937336	C T T
11	4937527	T C C
11	4938716	T C C
11	4938833	G A A
11	4939137	A G G
11	4939169	A G G
11	4939624	G T T
11	4939852	T C C
11	4939931	G T T
11	4939950	A C C
11	4940441	T C C
11	4940560	G A A
11	4940619	G A A
11	4940644	G A A
11	4941198	C T T
11	4941259	G T T
11	4941736	G T T
11	4941975	A G G
11	4942124	C A A
11	4942612	T C C
11	4942781	C T T
11	4944759	G T T
11	4944895	C G G
11	4946464	G T T
11	4946664	C T T
11	4946695	C T T
11	4947792	C T T
11	4948714	A G G
11	4948859	C T T
11	4949105	A G G
11	4949203	G A A
11	4950276	A G G
11	4950571	G C C
11	4951074	A C C
11	4951573	G A A
11	4952522	T C C
11	4953086	A G G
11	4953117	G A A
11	4953290	G A A
11	4953419	A C C
11	4953536	C A A
11	4953585	A G G
11	4953723	C T T
11	4954080	A G G
11	4954774	T G G
11	4954921	G A A
11	4964388	T C C
11	4965091	C T T
11	4994912	A G G
11	4998177	T C C
11	4998214	A G G
11	4998228	A G G
11	4998325	G A A
11	5047023	T A A
11	5047235	C T T
11	5047323	G A A
11	5052054	G A A
11	5056041	C T T
11	5056053	T C C
11	5056255	G A A
11	5077700	A G G
11	5077745	T G G
11	5082287	A G G
11	5082484	T A A
11	5116679	A C C
11	5202066	A G G
11	5202212	C T T
11	5202320	T C C
11	5202375	G A A
11	5202381	C T T
11	5223200	A T T
11	5226527	T C C
11	5302129	T C C
11	5314590	A G G
11	5436278	T C C
11	5468328	T C C
11	5584769	C T T
11	5584808	C T T
11	5656026	C G G
11	5656376	C M M
11	5656438	C G G
11	5656630	C A A
16	101094	T C C
16	102579	A W W
16	103634	G K K
16	104553	T K K
16	105778	G R R
16	109221	A R R
16	13914	C Y Y
16	142378	C Y Y
16	146055	A C C
16	16309	T Y Y
16	167552	A G G
16	168489	A M M
16	171224	C A A
16	177517	G R R
16	183902	A R R
16	184579	T Y Y
16	186827	G R R
16	188356	T W W
16	188383	C Y Y
16	192955	A G G
16	192964	T C C
16	195538	T C C
16	197465	G T T
16	197908	A G G
16	199069	A G G
16	199167	A C C
16	204777	A G G
16	204835	G A A
16	204896	A G G
16	204970	T G G
16	205574	G S S
16	209427	A G G
16	209453	T C C
16	209524	G A A
16	209616	T C C
16	209810	C G G
16	210678	T C C
16	210684	T C C
16	211354	C G G
16	212062	T C C
16	213221	T G G
16	214022	A G G
16	214293	T C C
16	214422	G A A
16	214511	A C C
16	218476	A C C
16	219322	G A A
16	221212	C T T
16	221224	C T T
16	221353	T C C
16	221370	C Y Y
16	223430	A R R
16	223842	T C C
16	225846	T G G
16	225882	T C C
16	225924	T K K
16	227438	T A A
16	228324	T C C
16	228402	C G G
16	228445	T C C
16	228545	T G G
16	228560	A G G
16	229291	T G G
16	229380	G R R
16	230122	G C C
16	230441	T C C
16	230978	A G G
16	231088	T K K
16	231112	A T T
16	231281	T A A
16	231313	G C C
16	231332	T C C
16	231436	C T T
16	231617	T Y Y
16	231756	T C C
16	231771	T A A
16	232055	A G G
16	232067	T K K
16	232453	C T T
16	232556	G A A
16	232662	C G G
16	232889	T C C
16	233248	G C C
16	233311	T C C
16	233802	T K K
16	233819	T G G
16	233848	T C C
16	234285	C Y Y
16	234325	A G G
16	234365	A G G
16	234461	T G G
16	234494	G R R
16	234667	T A A
16	234678	G R R
16	234740	T Y Y
16	234745	T Y Y
16	234920	T C C
16	235194	A G G
16	235502	A G G
16	235639	C T T
16	236077	A G G
16	236522	C G G
16	236582	A G G
16	236587	T W W
16	236602	T Y Y
16	236797	G K K
16	236837	G C C
16	237000	T C C
16	237010	C A A
16	237048	T C C
16	237103	G C C
16	237120	G C C
16	237152	G A A
16	237232	G A A
16	237675	T A A
16	237739	C T T
16	237914	T C C
16	237965	C G G
16	238024	T G G
16	238222	A G G
16	238234	T C C
16	238248	T C C
16	238275	G A A
16	238349	G C C
16	238562	G A A
16	238698	T C C
16	238703	G A A
16	238724	G A A
16	238738	T G G
16	238818	G A A
16	239246	C A A
16	239322	T G G
16	239353	A C C
16	239415	G A A
16	239474	G A A
16	239525	A G G
16	239646	G A A
16	239697	A G G
16	239766	T C C
16	239819	G A A
16	239857	G A A
16	240047	T C C
16	240114	T C C
16	240186	T C C
16	240260	T C C
16	240345	G A A
16	240502	A G G
16	240703	G C C
16	240716	G A A
16	240830	C T T
16	240928	G A A
16	241070	C T T
16	241124	C T T
16	241186	A T T
16	241220	T G G
16	241226	C G G
16	241287	C T T
16	241313	C G G
16	241326	T C C
16	241354	T C C
16	241379	A G G
16	241487	T C C
16	241495	A T T
16	241544	C T T
16	241561	A T T
16	241975	A W W
16	241997	G A A
16	242105	T C C
16	242242	G C C
16	242287	G K K
16	242318	T W W
16	242452	A G G
16	242980	A G G
16	243082	A G G
16	243282	A W W
16	243345	T G G
16	243427	A G G
16	243494	A G G
16	243994	A G G
16	244010	G C C
16	244016	G C C
16	244156	T G G
16	244754	T C C
16	244794	T G G
16	245227	A G G
16	245309	T A A
16	245384	C G G
16	245640	T Y Y
16	245646	A G G
16	245668	A G G
16	245855	G A A
16	245872	T C C
16	245945	C T T
16	246101	G A A
16	246130	A G G
16	246267	C T T
16	246275	T G G
16	246750	T C C
16	246755	C G G
16	246781	A T T
16	247257	T W W
16	248446	G C C
16	248468	A G G
16	248966	G A A
16	249179	G C C
16	249238	G C C
16	249250	C A A
16	249263	G R R
16	249446	T C C
16	249466	C A A
16	249471	T G G
16	249484	T A A
16	251598	C S S
16	251885	A G G
16	252029	G R R
16	252763	A G G
16	254073	T G G
16	254155	G W W
16	254250	C G G
16	254277	A G G
16	255267	C G G
16	256288	G C C
16	256892	T C C
16	257579	T A A
16	257673	G T T
16	257737	T C C
16	257803	A G G
16	257919	T G G
16	257967	T A A
16	258077	A C C
16	258095	T C C
16	258109	A W W
16	258122	A R R
16	258141	T C C
16	258238	G A A
16	258300	G R R
16	258311	G A A
16	258328	T G G
16	258397	T C C
16	258415	C Y Y
16	258565	A T T
16	258589	T W W
16	258595	C Y Y
16	258788	G C C
16	258818	G C C
16	259057	T A A
16	259503	A G G
16	259513	C T T
16	260884	T G G
16	261248	G C C
16	261270	G A A
16	261459	C T T
16	262078	C G G
16	264488	G T T
16	264506	T G G
16	264519	T C C
16	264886	C T T
16	264907	C G G
16	265150	T C C
16	265173	T Y Y
16	265184	T G G
16	265190	G R R
16	265255	G T T
16	265283	A T T
16	265620	G R R
16	265644	T W W
16	266014	G A A
16	266160	G C C
16	266543	A W W
16	266862	C G G
16	266888	C A A
16	267543	A T T
16	267688	T G G
16	267697	T C C
16	268420	C T T
16	269101	T C C
16	269599	C A A
16	269762	A G G
16	270052	A R R
16	270076	C A A
16	270274	C Y Y
16	270511	A G G
16	270836	A T T
16	270930	T A A
16	270979	A G G
16	271321	A C C
16	271330	A G G
16	271384	G S S
16	271985	T K K
16	272021	A M M
16	272140	C M M
16	272221	G C C
16	272739	T K K
16	272755	T Y Y
16	272948	C T T
16	273678	C T T
16	273696	T C C
16	274451	A T T
16	275822	A W W
16	275848	G R R
16	275893	T C C
16	275936	G A A
16	275953	G A A
16	276109	C G G
16	276397	T K K
16	276404	G S S
16	277227	T A A
16	277558	G C C
16	278356	A T T
16	278544	T A A
16	278595	T C C
16	278983	T K K
16	279000	G A A
16	279012	T C C
16	279144	T Y Y
16	279671	C S S
16	279714	T C C
16	280805	G T T
16	282676	A G G
16	285061	C A A
16	285079	C T T
16	285223	T C C
16	285430	T A A
16	285534	G A A
16	285547	A G G
16	285854	A T T
16	285916	G A A
16	285942	G A A
16	286151	G A A
16	286423	G C C
16	287102	A G G
16	288879	A R R
16	288906	T G G
16	288962	A T T
16	291498	A G G
16	291659	T Y Y
16	293889	A T T
16	294031	T C C
16	294542	T C C
16	294579	T C C
16	294804	G C C
16	295169	C T T
16	296011	A G G
16	297361	T C C
16	297372	G A A
16	297449	A G G
16	297704	C G G
16	297714	G A A
16	299468	T G G
16	299726	C S S
16	300326	G A A
16	300456	C S S
16	300623	T C C
16	300734	T C C
16	300747	T C C
16	300800	T Y Y
16	300993	G R R
16	307046	G A A
16	307816	T K K
16	307975	G A A
16	308029	A T T
16	308882	G A A
16	308913	C A A
16	308960	G A A
16	309011	T A A
16	309468	G R R
16	309501	G A A
16	309519	T G G
16	309547	A T T
16	309581	G C C
16	309595	G A A
16	309698	C T T
16	309918	A C C
16	310090	G C C
16	310182	G S S
16	310213	G R R
16	313419	G R R
16	315433	A T T
16	315987	T C C
16	316638	C T T
16	316838	A R R
16	316855	C S S
16	317471	G A A
16	317616	A G G
16	317695	C M M
16	317863	G T T
16	318276	C T T
16	318548	C Y Y
16	318733	T A A
16	318837	C T T
16	318869	A G G
16	318879	T C C
16	319080	C T T
16	320679	T A A
16	320699	G T T
16	320944	G A A
16	320958	T G G
16	321088	T C C
16	321185	G A A
16	321394	C T T
16	321492	A G G
16	327975	G T T
16	328000	C M M
16	328192	C G G
16	328343	C T T
16	329033	G A A
16	329108	T Y Y
16	329248	A G G
16	329612	T C C
16	329643	A C C
16	330583	A G G
16	331263	T G G
16	331607	T C C
16	331950	T C C
16	332059	G A A
16	33450	C T T
16	341855	A M M
16	347759	A T T
16	348114	A G G
16	348126	T C C
16	349844	A T T
16	351232	A G G
16	351596	A G G
16	351676	C T T
16	352199	C G G
16	353179	G A A
16	353853	T A A
16	354117	C G G
16	355890	A C C
16	356432	T C C
16	356563	A G G
16	357256	A G G
16	358016	T G G
16	358078	A G G
16	364616	T A A
16	366176	A G G
16	366748	C Y Y
16	366965	C G G
16	368158	A C C
16	368294	G A A
16	368745	T C C
16	370380	C A A
16	371578	T G G
16	372235	A C C
16	372794	T C C
16	373186	T C C
16	374700	C G G
16	375589	T C C
16	376056	C T T
16	380207	C A A
16	380529	A G G
16	380837	T C C
16	382956	T G G
16	386292	C T T
16	386607	G T T
16	386618	C G G
16	394214	A R R
16	394934	G K K
16	402496	T Y Y
16	402815	A R R
16	403862	G S S
16	405232	T G G
16	407338	C G G
16	408211	T C C
16	408347	C S S
16	408690	G C C
16	410778	C A A
16	413203	T C C
16	425099	G C C
16	425119	C G G
16	426054	T Y Y
16	426415	A G G
16	45539	G K K
16	50671	C S S
16	58037	C S S
16	59556	G R R
16	59647	C Y Y
16	59889	T W W
16	59898	T W W
16	59953	T K K
16	60016	A W W
16	62069	G S S
16	65140	A R R
16	71522	C Y Y
16	73256	T K K
16	74552	G R R
16	74572	C Y Y
16	75312	T W W
16	75321	T W W
16	75719	G R R
16	75741	G R R
16	79293	A G G
16	79351	G R R
16	83628	C S S
16	84633	C Y Y
16	85762	C S S
16	86606	G R R
16	86650	C Y Y
16	93757	C Y Y
16	94498	A R R
16	95094	A M M
16	96200	A W W
16	98118	G S S
16	98184	T A A
16	99391	C Y Y
19	8992774	A R R
19	9082518	T K K
19	9094337	G C C
19	9094345	G C C
19	9129356	C T T
19	9255066	T C C
19	9256514	G C C
19	9296549	G S S
19	9302008	A G G
19	9329985	A R R
19	9344656	G A A
19	9349317	T G G
19	9357974	A G G
19	9365793	G A A
19	9367746	C G G
19	9367754	G C C
19	9367759	G T T
19	9369316	C T T
19	9372484	T C C
19	9374717	A G G
19	9379629	A G G
19	9381279	T C C
19	9381693	T C C
19	9386360	T C C
19	9387462	A G G
19	9389918	C T T
19	9390592	C A A
19	9395246	C Y Y
19	9396139	A G G
[truncated: 111 more rows]

## Sheet: HIGH IgY(508)
chromosome	position	base		the first base refers to the base in the reference genome, the second refers to base in high IgY chicken
11	13550940	G A -
11	13637172	C Y -		S＝C／G
11	13645253	T K -		K＝G／T
11	13817234	A R -		M＝A／C
11	13843661	C Y -		Y＝C／T
11	13862517	G K -		R＝A／G
11	13880949	G R -		W＝A／T
11	13881009	C M -
11	13916546	T C -
11	14046862	A G -
11	14046872	A G -
11	14072363	C G -
11	14200352	A R -
11	14235582	C M -
11	14248875	G R -
11	14249208	G S -
11	14273221	G A -
11	14280154	G S -
11	14280209	C S -
11	14295993	T Y -
11	14296080	T K -
11	14296129	T Y -
11	14296196	T Y -
11	14296218	T W -
11	4444218	T W -
11	4456491	A C -
11	4483824	T C -
11	4489069	T C -
11	4489144	T C -
11	4491747	T C -
11	4554000	T C -
11	4554165	G C -
11	4560652	T C -
11	4566325	G A -
11	4566454	A G -
11	4569092	G C -
11	4569169	C T -
11	4569293	G A -
11	4569361	C T -
11	4570368	A G -
11	4571974	A G -
11	4572059	T C -
11	4572183	C T -
11	4572248	C T -
11	4592186	A R -
11	4614849	C T -
11	4617040	T C -
11	4617228	G A -
11	4617907	G A -
11	4617963	A G -
11	4619418	C T -
11	4620505	C T -
11	4628042	T G -
11	4628955	T C -
11	4629909	T G -
11	4631456	G A -
11	4631544	G A -
11	4651632	A G -
11	4651750	G A -
11	4652186	A G -
11	4653524	C A -
11	4656296	A G -
11	4658090	T C -
11	4658263	A G -
11	4658691	A G -
11	4660176	T G -
11	4660448	T A -
11	4667980	T A -
11	4668723	T C -
11	4671023	A G -
11	4671533	A G -
11	4671633	C T -
11	4681642	A W -
11	4684236	T K -
11	4763454	T W -
11	4815246	T W -
11	4822590	A T -
11	4916797	T K -
11	4994977	A R -
11	4998086	T C -
11	4998117	C T -
11	4998445	T C -
11	5164136	C S -
11	5226615	G A -
11	5294977	G A -
11	5295111	G A -
11	5302320	A C -
11	5436179	A G -
11	5436189	G A -
11	5436199	G A -
11	5436212	T C -
11	5436341	C T -
11	5655490	A G -
11	5656396	A R -
16	103675	C S -
16	103773	A R -
16	1040	C S -
16	105759	A R -
16	109148	G R -
16	110515	A M -
16	110528	C M -
16	117895	C Y -
16	119481	T W -
16	120169	A W -
16	123969	A M -
16	153755	C S -
16	153953	C Y -
16	170284	A M -
16	173340	C M -
16	183603	A M -
16	183625	C S -
16	183768	A R -
16	183836	A W -
16	184601	A M -
16	188106	C Y -
16	188372	T Y -
16	193166	C T -
16	193187	G A -
16	193278	A G -
16	193290	T G -
16	193443	T C -
16	193700	C G -
16	193841	A R -
16	198789	G A -
16	199489	A R -
16	203838	T Y -
16	203868	C Y -
16	205584	G R -
16	208958	A G -
16	209581	C M -
16	210274	C Y -
16	210491	T G -
16	210509	C Y -
16	210586	G A -
16	211144	T C -
16	211182	T C -
16	211209	T A -
16	211331	T G -
16	212176	C T -
16	213135	C G -
16	213142	A G -
16	221246	G T -
16	221338	G R -
16	223404	G S -
16	223474	A R -
16	223543	A M -
16	228189	C Y -
16	228395	A G -
16	228782	T Y -
16	228789	G R -
16	228814	A W -
16	229285	T Y -
16	229311	G R -
16	229544	A R -
16	230262	A W -
16	230347	T Y -
16	230362	G R -
16	230391	G R -
16	231290	T Y -
16	231368	C G -
16	231596	C Y -
16	231659	A R -
16	231776	G A -
16	231984	A W -
16	231990	G A -
16	232543	G R -
16	232646	C M -
16	232655	T K -
16	233232	T W -
16	233747	G A -
16	233769	C M -
16	233791	T Y -
16	234309	A M -
16	234357	G R -
16	235093	C Y -
16	235139	T G -
16	235530	C S -
16	235611	G K -
16	235616	A R -
16	235992	C Y -
16	236037	G K -
16	236596	T Y -
16	237249	C K -
16	237285	G T -
16	237408	T K -
16	237457	T W -
16	238314	A W -
16	238612	G A -
16	241572	A W -
16	242209	T W -
16	242606	C S -
16	242633	A T -
16	243054	A W -
16	243300	C Y -
16	243523	C A -
16	243788	C T -
16	243842	A G -
16	245429	T K -
16	245696	G R -
16	245865	T K -
16	246307	G K -
16	247292	C S -
16	248031	T C -
16	248263	G R -
16	248524	G S -
16	248634	C Y -
16	249015	A C -
16	249213	T K -
16	251340	C Y -
16	251371	C M -
16	251590	C Y -
16	251757	G C -
16	251978	T K -
16	252006	A R -
16	252993	A W -
16	252999	G S -
16	254146	T K -
16	254291	A G -
16	254298	G C -
16	254937	C S -
16	254964	T Y -
16	257035	T C -
16	257698	A W -
16	258431	T Y -
16	258604	G S -
16	258781	G A -
16	258824	G R -
16	258868	A R -
16	258892	T W -
16	258904	C Y -
16	258932	G C -
16	259080	T Y -
16	259109	G S -
16	259123	G R -
16	259156	T C -
16	259393	T C -
16	259485	G K -
16	259707	G R -
16	259712	A R -
16	260093	A W -
16	262618	A W -
16	263414	C S -
16	263462	T C -
16	263539	C M -
16	263548	T K -
16	263644	G C -
16	263766	A G -
16	263776	A C -
16	264096	A G -
16	264500	C T -
16	264788	A R -
16	265582	A G -
16	265773	C S -
16	265927	G S -
16	266000	C Y -
16	266005	C Y -
16	269108	A R -
16	270129	A R -
16	270217	G S -
16	270238	C M -
16	270308	G K -
16	270382	G R -
16	270412	A R -
16	270962	G K -
16	271021	T W -
16	271378	A R -
16	271398	T W -
16	271407	G S -
16	271633	T A -
16	271743	T Y -
16	271944	A R -
16	271954	C Y -
16	272676	A R -
16	272695	C Y -
16	273303	G C -
16	273721	C Y -
16	276101	A R -
16	276470	G K -
16	276777	G R -
16	276834	G K -
16	276860	G S -
16	276963	G S -
16	276968	G K -
16	276988	A M -
16	277002	A M -
16	277035	A R -
16	277271	C A -
16	277292	A R -
16	277310	G C -
16	277461	A Y -
16	277469	A W -
16	277477	T G -
16	277514	G R -
16	277928	G A -
16	279041	T Y -
16	279215	T K -
16	279665	T G -
16	280358	A G -
16	281215	C S -
16	281239	T K -
16	281455	G A -
16	284401	C G -
16	285270	C M -
16	285394	T K -
16	288686	A G -
16	288868	C Y -
16	290561	A R -
16	297774	A W -
16	298221	T Y -
16	299048	A R -
16	299106	A R -
16	299128	C S -
16	299143	G S -
16	299167	T W -
16	299215	G R -
16	299294	T K -
16	299301	A R -
16	299314	G R -
16	300246	G S -
16	300251	G S -
16	300391	G K -
16	300617	T Y -
16	300657	A R -
16	300850	A R -
16	300855	C Y -
16	300905	G C -
16	301061	C Y -
16	307069	A M -
16	307200	A R -
16	307262	T Y -
16	308638	C S -
16	308661	G A -
16	308729	G A -
16	308744	G T -
16	308805	A T -
16	308827	A R -
16	308845	A G -
16	308981	T C -
16	309361	A M -
16	309452	G R -
16	309628	A C -
16	310194	T A -
16	310207	A W -
16	313450	C S -
16	313459	G S -
16	314482	A G -
16	314488	A G -
16	314578	G C -
16	314766	A G -
16	314842	T C -
16	314890	T C -
16	314933	A G -
16	315048	A G -
16	315156	G A -
16	315296	G R -
16	315328	G R -
16	315336	T W -
16	315373	T K -
16	315649	A G -
16	315791	G A -
16	315909	A G -
16	316064	G T -
16	316084	G A -
16	316164	A R -
16	316548	A M -
16	316560	T S -
16	316844	T Y -
16	316860	G S -
16	318579	C S -
16	318770	G T -
16	318807	T Y -
16	320685	G S -
16	322142	T C -
16	323120	C G -
16	323597	T C -
16	323857	T A -
16	324102	T C -
16	324965	T K -
16	324985	G R -
16	327140	C A -
16	327186	G A -
16	327202	T C -
16	327482	G A -
16	328291	A G -
16	328296	A G -
16	328424	G S -
16	328430	G C -
16	328940	T C -
16	329379	G R -
16	329515	G R -
16	329635	A R -
16	329814	T K -
16	329876	T Y -
16	330259	T C -
16	331975	G K -
16	332037	A R -
16	332043	T Y -
16	332052	G S -
16	343799	T K -
16	348414	C Y -
16	350145	T C -
16	355987	G R -
16	356077	A R -
16	356083	A G -
16	356644	A C -
16	367826	C M -
16	368002	G R -
16	373090	A W -
16	373972	C Y -
16	375078	A R -
16	380161	G R -
16	380186	C Y -
16	381604	A G -
16	381904	T C -
16	386707	A G -
16	38941	A R -
16	391512	C M -
16	392416	C Y -
16	393324	T K -
16	394271	G C -
16	394562	T Y -
16	402628	G C -
16	404001	C Y -
16	405473	G C -
16	407364	G K -
16	408837	A R -
16	44601	C Y -
16	45562	C M -
16	47063	A R -
16	48920	T Y -
16	49598	C Y -
16	52103	A M -
16	55252	C Y -
16	55260	C Y -
16	60039	G R -
16	60050	A R -
16	61196	C S -
16	61211	A W -
16	61431	A R -
16	61953	T W -
16	62893	C S -
16	63031	T C -
16	63130	A R -
16	66122	G R -
16	67630	C M -
16	67866	A R -
16	68541	C Y -
16	68728	G S -
16	73281	C Y -
16	73346	A M -
16	738	C M -
16	74347	A R -
16	74353	A R -
16	74361	T Y -
16	75227	C Y -
16	75802	A M -
16	75943	C S -
16	85111	G R -
16	86288	T W -
16	86596	A R -
16	86641	A M -
16	88358	C Y -
16	91331	T Y -
16	93917	C M -
16	96790	C Y -
16	98041	G K -
16	98124	A W -
16	98192	C Y -
16	99017	T Y -
16	99030	A R -
16	99323	C Y -
16	99357	T Y -
19	9106424	A R -
19	9259696	C Y -
19	9307742	T K -
19	9311933	C M -
19	9366403	T Y -
19	9369974	C Y -
19	9445094	T W -
19	9497146	T C -
19	9497238	A G -
19	9497370	G A -
19	9497825	T C -
19	9503898	A G -
19	9503993	G T -
19	9504086	C T -
19	9504245	A G -
19	9504949	A G -
19	9505143	G A -
19	9505211	C T -
19	9505273	T C -
19	9505543	A G -
19	9506140	T C -
19	9508198	C T -
19	9508799	C T -
19	9509075	A G -
19	9509271	G A -
19	9516924	G A -
19	9530508	G A -
19	9532962	C T -
19	9538027	T C -
19	9538042	T Y -
19	9542641	G A -
19	9542726	T C -
19	9547943	G A -
19	9551088	G T -
19	9566353	A R -
19	9581396	C Y -

## Sheet: LOW IgY(433)
chromosome	position	base		the first base refers to the base in the reference genome, the second refers to base in low IgY chicken
11	13767541	C - Y
11	13817327	G - R		S＝C／G
11	13818249	C - Y		K＝G／T
11	13843544	C - Y		M＝A／C
11	13846335	G - R		Y＝C／T
11	13926708	A - G		R＝A／G
11	13981856	T - C		W＝A／T
11	13982061	A - R
11	14006857	G - R
11	14006936	C - T
11	14017623	G - R
11	14072284	G - T
11	14072310	C - G
11	14079894	A - G
11	14233043	A - M
11	14233132	T - Y
11	14235212	A - M
11	14235568	G - C
11	14249104	T - A
11	14273094	C - T
11	14273171	G - R
11	14312097	A - R
11	14313993	G - R
11	14314054	A - G
11	14325635	A - R
11	14354189	T - C
11	14407871	T - Y
11	14438714	T - Y
11	14438919	G - R
11	14439003	A - W
11	14456716	T - Y
11	4456451	C - S
11	4467400	A - C
11	4469215	G - T
11	4470255	T - C
11	4474222	A - R
11	4474419	T - K
11	4483720	A - T
11	4493687	G - K
11	4493752	A - G
11	4518627	T - G
11	4520161	G - T
11	4576058	A - W
11	4580566	A - R
11	4584160	C - M
11	4655178	G - A
11	4763489	A - G
11	4800317	G - A
11	4815053	T - A
11	4836268	A - C
11	4849099	G - K
11	4901815	A - T
11	4903158	A - R
11	4903360	A - T
11	4997799	T - C
11	4997813	C - A
11	5010949	A - C
11	5052014	A - G
11	5052023	C - A
11	5055939	C - T
11	5055953	C - G
11	5077879	C - G
11	5082237	C - T
11	5166403	A - M
11	5179603	A - W
11	5179626	C - S
11	5183923	G - R
11	5223248	C - Y
11	5226590	T - C
11	5302457	G - A
11	5302505	G - S
11	5395758	C - T
11	5395796	C - T
11	5436392	G - S
11	5436415	G - R
11	5468526	A - C
11	5539098	C - Y
11	5584720	G - R
11	5655886	G - R
11	5656501	C - Y
16	105868	A - R
16	106790	G - S
16	106868	G - R
16	106894	C - Y
16	106904	A - M
16	115363	G - R
16	115417	A - R
16	119879	C - Y
16	120071	A - M
16	13907	C - M
16	168129	C - Y
16	168294	G - R
16	168623	G - K
16	184587	A - M
16	186373	G - R
16	199572	T - Y
16	205187	A - R
16	208927	T - C
16	208942	A - G
16	209892	C - T
16	209992	C - T
16	210475	G - R
16	212659	G - A
16	212680	G - A
16	215056	T - C
16	217884	C - Y
16	219185	T - Y
16	219229	A - R
16	219285	C - S
16	219895	A - R
16	219993	G - R
16	221122	G - S
16	221430	A - G
16	223344	G - R
16	223864	A - R
16	224201	C - S
16	226296	G - R
16	229527	C - Y
16	229657	A - R
16	230416	A - G
16	230549	G - S
16	230558	C - M
16	230933	G - S
16	231100	G - R
16	231715	G - A
16	232091	C - Y
16	232897	T - G
16	232917	C - T
16	233299	G - R
16	233335	G - R
16	233927	G - A
16	234233	C - T
16	234265	A - G
16	234587	G - S
16	234780	A - C
16	235063	T - C
16	235200	A - G
16	235970	A - R
16	236572	C - Y
16	236784	A - G
16	236810	C - T
16	237026	G - C
16	237761	A - R
16	238185	G - R
16	238466	G - S
16	238475	A - R
16	238513	G - K
16	238532	A - G
16	238539	G - C
16	238574	T - Y
16	239782	A - G
16	240454	A - G
16	240621	G - T
16	241147	G - C
16	241242	T - C
16	241755	G - R
16	242253	A - C
16	242335	C - M
16	242989	T - C
16	243012	G - K
16	243108	A - G
16	243322	A - G
16	244769	A - G
16	245218	G - K
16	245630	A - R
16	246338	C - T
16	247203	C - S
16	248329	A - G
16	248359	G - C
16	248506	T - G
16	248601	T - G
16	248649	G - A
16	248702	T - C
16	248708	A - G
16	248731	C - T
16	248925	A - T
16	248934	G - A
16	249022	A - W
16	249195	A - R
16	249232	G - S
16	249412	A - W
16	251578	A - S
16	251614	G - A
16	251638	T - W
16	251659	C - Y
16	251858	T - Y
16	252034	A - W
16	252325	C - T
16	253132	T - A
16	253922	A - W
16	254094	T - W
16	254261	G - R
16	257860	A - T
16	257953	A - T
16	258457	G - K
16	258621	C - Y
16	259020	C - S
16	262179	A - R
16	262708	A - G
16	263298	C - M
16	263374	T - Y
16	263481	C - M
16	264529	G - A
16	264618	A - G
16	264655	G - C
16	264734	T - G
16	264891	A - C
16	264926	G - A
16	265136	C - G
16	267706	T - A
16	267775	C - T
16	267824	A - R
16	268350	T - C
16	268555	A - W
16	268565	G - R
16	268852	C - S
16	268858	C - Y
16	269413	T - K
16	269471	C - M
16	269547	A - R
16	269739	T - C
16	270109	A - C
16	270417	G - T
16	270565	T - A
16	271723	A - G
16	271728	T - C
16	272585	A - G
16	273683	T - Y
16	275604	C - Y
16	276175	A - T
16	276186	C - M
16	276374	A - R
16	276843	G - R
16	277074	T - A
16	277201	G - C
16	277218	T - K
16	277254	T - Y
16	277502	A - G
16	277575	T - G
16	277891	G - A
16	277896	G - C
16	278246	T - K
16	278254	T - C
16	278403	A - G
16	278752	C - S
16	279202	T - C
16	279243	C - G
16	279251	A - T
16	280062	T - C
16	280264	G - R
16	280319	T - A
16	281229	A - W
16	282854	G - S
16	283196	C - Y
16	283725	T - C
16	285890	C - T
16	285896	T - C
16	287389	G - R
16	287969	G - A
16	288141	A - T
16	288624	A - R
16	288748	A - R
16	288755	G - R
16	291331	G - S
16	292216	G - R
16	298672	A - G
16	298988	T - W
16	299083	G - S
16	300442	A - C
16	300639	C - T
16	300752	T - W
16	300819	G - S
16	300828	C - M
16	301137	T - C
16	307030	T - C
16	307039	G - C
16	307061	C - Y
16	307279	G - A
16	307844	A - R
16	308074	G - R
16	309528	G - C
16	316148	T - C
16	316181	A - G
16	316657	A - R
16	316673	A - W
16	318114	G - A
16	318480	T - C
16	318669	G - C
16	318885	A - M
16	318976	G - A
16	319004	C - S
16	319655	A - W
16	322689	C - Y
16	324772	T - W
16	325973	A - R
16	327604	A - G
16	328263	T - C
16	328410	A - R
16	328416	C - Y
16	328468	A - T
16	328547	T - W
16	330838	T - W
16	331616	G - A
16	331993	T - Y
16	332307	T - A
16	332687	T - C
16	334669	T - K
16	336591	A - R
16	337119	T - Y
16	337126	T - W
16	337136	G - S
16	337931	C - S
16	338169	C - Y
16	33822	C - Y
16	338395	G - R
16	338573	T - W
16	338595	G - S
16	339082	A - W
16	339102	A - R
16	339600	A - R
16	33995	C - S
16	34008	G - S
16	341868	A - M
16	347336	T - Y
16	349808	T - K
16	349817	A - W
16	350728	T - Y
16	350750	T - W
16	350906	G - K
16	351129	T - W
16	351465	C - M
16	351472	T - W
16	352820	A - R
16	353390	T - C
16	354611	T - Y
16	356187	G - R
16	356592	C - M
16	356704	A - R
16	357482	T - Y
16	357987	T - Y
16	358037	A - R
16	366263	G - S
16	368258	G - R
16	368274	T - Y
16	368364	A - M
16	368496	C - Y
16	371495	C - Y
16	371884	T - C
16	373056	T - Y
16	373119	G - R
16	373332	G - S
16	374688	G - K
16	380212	G - R
16	380455	T - G
16	380671	A - R
16	380825	C - M
16	381403	T - Y
16	386272	T - K
16	387241	T - Y
16	391856	A - G
16	394430	C - M
16	394436	C - M
16	394442	C - M
16	394695	A - R
16	394852	G - R
16	394929	A - R
16	395038	T - C
16	396259	G - R
16	397304	G - S
16	398218	C - S
16	399066	G - S
16	399945	A - W
16	400516	A - C
16	400792	G - R
16	402911	T - W
16	402941	A - C
16	403510	G - S
16	403654	C - Y
16	403676	T - K
16	403703	G - S
16	405129	G - C
16	406632	C - S
16	406637	C - S
16	412323	A - R
16	412328	A - R
16	416115	T - M
16	425754	A - R
16	426386	A - R
16	48099	T - Y
16	59774	T - Y
16	60035	G - S
16	61179	C - M
16	63059	A - M
16	68536	C - Y
16	68631	A - R
16	75355	T - Y
16	75367	T - W
16	79233	C - A
16	89571	C - M
16	94153	T - Y
19	9053734	C - Y
19	9056296	C - M
19	9165551	G - R
19	9189717	C - Y
19	9240313	C - M
19	9301955	T - Y
19	9316546	C - Y
19	9331002	T - Y
19	9386746	T - Y
19	9395862	G - R
19	9411397	C - Y
19	9435816	A - R
19	9505931	G - A
19	9516504	T - K
19	9518247	C - T
19	9518668	T - Y
19	9520429	C - Y
19	9522253	T - C
19	9544429	A - C
19	9545321	T - A
19	9546083	C - G
19	9546813	T - C
19	9548073	C - T
19	9548686	T - C
19	9549437	C - T
19	9561830	G - R
19	9568608	C - Y
19	9569238	A - M
19	9578419	A - M
19	9600495	A - M
19	9636616	T - K
19	9644840	G - R
19	9721831	T - Y
