# Supplementary material for: Genetic Mutation Analysis of High and Low IgY Chickens by Capture Sequencing
Source: Animals (Basel). 2019 May 23;9(5):272. doi: 10.3390/ani9050272 (PMC6562818; doi:10.3390/ani9050272)
Supplement: Supplementary file 1 [file animals-09-00272-s001.zip › supplementary tables/Table S3.xlsx]

## Sheet: Common Indel(702)
chromosome	position	insertion/deleton base number	insertion/deletion sequences
11	13594497	I1	A
11	13846400	I2	GT
11	13862576	I1	G
11	13975582	I1	A
11	4413209	I1	A
11	4414064	D1	T
11	4415559	D1	T
11	4443026	I2	TG
11	4451775	I1	A
11	4452394	I1	A
11	4453258	I7	GAGACAG
11	4453914	I1	A
11	4454637	D1	A
11	4454929	D1	A
11	4454964	D1	A
11	4456245	D1	G
11	4456960	D8	CAGGTAAC
11	4456976	I2	GA
11	4456977	I2	AA
11	4459028	D1	G
11	4461334	D1	T
11	4462557	D1	T
11	4462631	I1	T
11	4465221	D2	TG
11	4465609	I1	G
11	4465957	D2	AA
11	4466852	I4	AAAC
11	4467181	D1	T
11	4469183	I11	GGCCTGGAACT
11	4469967	D1	T
11	4470132	D2	TG
11	4470693	I3	CTG
11	4471063	I1	A
11	4471623	D9	CTTTTAGGG
11	4472087	I1	T
11	4472407	I1	T
11	4472478	I1	T
11	4473544	I1	T
11	4479094	I4	ATAT
11	4481574	D10	AGACAAAATG
11	4482447	I6	AATAAG
11	4483002	D1	A
11	4483514	I1	A
11	4483549	I1	T
11	4484507	I1	A
11	4484576	I1	A
11	4485266	D1	G
11	4485478	D1	A
11	4486441	D19	CCCGTTCAGACCCTCTGTG
11	4486626	I5	CAATA
11	4490347	D5	GAATT
11	4490354	I1	C
11	4490985	D3	AGC
11	4492586	I1	T
11	4493205	I1	A
11	4493684	D3	TTG
11	4496216	I1	T
11	4499281	I1	C
11	4501016	D8	TTTTTTCG
11	4503057	I1	T
11	4504337	D1	G
11	4505624	I4	CTCA
11	4506670	D6	TGTGGA
11	4507599	I1	A
11	4508876	D1	G
11	4511030	I1	A
11	4511849	D1	A
11	4512105	D2	TC
11	4512584	I1	T
11	4513153	I3	AAG
11	4513719	D1	T
11	4516239	I1	T
11	4516300	I2	AT
11	4516593	D3	AAA
11	4517337	I4	GAGG
11	4517634	D2	AG
11	4519304	I7	AAAATAC
11	4520535	D1	T
11	4521348	I1	A
11	4521708	I1	T
11	4522648	I1	T
11	4523666	D1	T
11	4523902	D2	AC
11	4524629	I1	A
11	4525174	I1	A
11	4525327	I1	A
11	4525714	I1	A
11	4526412	D6	TGTAAG
11	4527581	D1	A
11	4527759	I1	A
11	4529241	I1	A
11	4531348	D13	CAGATATAAACTA
11	4531683	I1	A
11	4533650	D1	A
11	4550681	D1	G
11	4552517	D1	A
11	4552577	D1	G
11	4553335	D1	T
11	4555354	D2	GA
11	4558961	I7	GTCAAAC
11	4560501	D2	AC
11	4560948	D1	A
11	4564178	D1	A
11	4565368	D1	A
11	4566267	D1	C
11	4566715	D1	A
11	4567340	D8	AATACGAT
11	4567344	I1	C
11	4568068	I3	ATT
11	4570679	I1	A
11	4571582	D7	GACTACT
11	4571671	D2	AT
11	4572840	I1	A
11	4574449	I1	A
11	4578421	D2	GG
11	4579074	I1	T
11	4579130	I1	T
11	4579965	D1	C
11	4580588	I1	C
11	4580883	I1	T
11	4582491	I1	A
11	4582953	D1	G
11	4582957	D2	GA
11	4582961	I1	C
11	4584302	I3	AGA
11	4584371	I15	CTTGCTTTCCTGAAG
11	4584390	D1	C
11	4584448	D4	TTAA
11	4586584	I1	A
11	4586922	D6	CTGATA
11	4587500	D1	G
11	4588208	I1	T
11	4588272	D1	C
11	4588318	D4	GGTA
11	4589425	I20	TTCAAAGGAAATGAACACTG
11	4589442	D2	AT
11	4589559	D2	GG
11	4590049	D2	AA
11	4590828	D1	T
11	4592003	I2	AT
11	4592979	I2	TT
11	4593735	I1	T
11	4594157	D5	TTTTA
11	4594859	I1	A
11	4594925	I1	A
11	4597458	I1	A
11	4600897	D1	A
11	4601569	D3	AAA
11	4603662	I1	T
11	4605236	D4	AATG
11	4606282	I1	A
11	4606313	I1	A
11	4606671	I1	T
11	4607210	I3	GAG
11	4607237	D3	TTA
11	4607450	D5	TTATG
11	4607482	D2	TC
11	4607502	D1	T
11	4608464	D1	T
11	4609464	I9	AAGTAACAT
11	4611214	D2	TG
11	4611233	D1	T
11	4611248	D3	TTG
11	4611282	I4	AAGT
11	4612824	I1	T
11	4614370	D1	T
11	4614440	D5	CTACT
11	4614456	D3	CTT
11	4615556	D1	T
11	4615683	I4	CTTT
11	4616661	D2	TC
11	4617224	I2	AA
11	4617759	D3	CAT
11	4618262	I1	T
11	4618576	D1	T
11	4619332	I4	AAAT
11	4620374	I4	TTAA
11	4620438	D1	C
11	4620964	I1	T
11	4621420	D4	TTTG
11	4621542	D2	AT
11	4622791	D1	A
11	4625008	D1	T
11	4625225	I1	T
11	4626316	I1	T
11	4626521	D2	TG
11	4628691	D3	ATC
11	4628939	I1	T
11	4630115	I2	TT
11	4630441	D4	TCTT
11	4631011	I4	TAAC
11	4631059	D4	TACT
11	4631533	D5	ATTAT
11	4634034	D1	A
11	4634381	D3	TAT
11	4634384	I5	GCCTG
11	4635775	D1	T
11	4636437	D2	TA
11	4637179	I1	T
11	4637302	I1	T
11	4637865	I1	A
11	4639946	I1	C
11	4643290	D1	T
11	4643356	I1	T
11	4644335	D3	ATC
11	4644714	D2	TT
11	4644994	I3	GCC
11	4648078	D1	T
11	4649261	I1	A
11	4649577	D1	T
11	4652619	I1	T
11	4652726	I5	ATATA
11	4653236	D1	A
11	4659127	D1	T
11	4660850	D3	AAA
11	4663708	D4	TGTT
11	4663819	I1	T
11	4668225	I5	TCAAG
11	4668351	D3	CCT
11	4669313	D1	T
11	4671037	I8	AGATGTAC
11	4673000	D1	A
11	4673065	I2	AT
11	4673222	D1	T
11	4675448	D1	A
11	4678083	D1	A
11	4681578	D2	AT
11	4682193	D1	T
11	4683160	D1	A
11	4683821	D1	A
11	4684073	I3	ATT
11	4684235	D1	T
11	4687745	D1	G
11	4691689	I1	T
11	4693826	I1	T
11	4695366	D9	CAAGATTTT
11	4697152	D2	AT
11	4700068	D1	A
11	4701313	D4	CTGT
11	4704468	D1	A
11	4704787	I1	T
11	4704903	I1	A
11	4709568	D1	A
11	4710247	I1	T
11	4710327	D1	T
11	4711389	D1	T
11	4711930	D2	TT
11	4714165	I7	ACAGAGT
11	4715386	I1	T
11	4715766	D2	TG
11	4715979	I1	T
11	4718680	I1	T
11	4719237	D1	C
11	4722245	I9	ATCTATTGT
11	4724533	D2	AT
11	4730685	D1	T
11	4732148	I1	T
11	4733627	I2	TT
11	4734996	D5	AAGGG
11	4738116	D1	A
11	4738443	I4	AAAA
11	4738981	I1	A
11	4739003	I1	A
11	4742455	D1	T
11	4746596	I1	A
11	4747503	D1	C
11	4748884	I2	CT
11	4750675	I1	T
11	4753774	D1	C
11	4758933	D1	T
11	4759210	D1	T
11	4759279	D3	TTC
11	4759292	I1	T
11	4764237	D1	T
11	4765681	D2	TA
11	4766731	I1	C
11	4767555	D1	G
11	4769915	I1	T
11	4772638	D1	A
11	4777390	I2	TT
11	4777525	D1	C
11	4777569	I1	A
11	4778709	I1	T
11	4779177	I3	TTG
11	4779182	I1	T
11	4779526	I1	A
11	4786109	I4	CCAT
11	4790097	D9	CAAAGAACC
11	4790591	D4	AAAA
11	4791870	I1	T
11	4794336	I4	CAGT
11	4796383	I1	T
11	4796626	D1	A
11	4798254	I2	CT
11	4804757	D2	TT
11	4805825	I1	A
11	4807524	I1	A
11	4811244	D1	A
11	4812426	I1	G
11	4814978	I1	G
11	4815262	I2	TA
11	4817330	D1	A
11	4818908	D1	A
11	4820588	I1	A
11	4822491	I1	T
11	4823523	I4	TTAA
11	4824991	I1	A
11	4825925	D1	A
11	4831405	I5	TTTGT
11	4836632	I1	A
11	4836728	D2	CC
11	4836857	D1	A
11	4836962	D1	C
11	4837361	I1	T
11	4837461	D1	A
11	4837524	D12	TGGTGTAATCAA
11	4838775	I2	AA
11	4841007	I6	CCATGA
11	4844333	I1	C
11	4846954	I1	T
11	4849095	D3	GGG
11	4849919	D1	A
11	4851122	I1	G
11	4852180	I2	GT
11	4852741	D2	TT
11	4853652	I6	ATGTAC
11	4856329	I1	T
11	4856786	I1	T
11	4857555	D1	A
11	4859098	I1	C
11	4860198	I1	G
11	4863349	I1	A
11	4863363	I1	T
11	4864907	I2	TT
11	4872017	I2	TC
11	4872551	D2	CT
11	4872845	D9	GCATTATAT
11	4874464	D4	GGAT
11	4877700	I1	A
11	4878837	D4	TTTC
11	4878865	I1	T
11	4879601	I2	TT
11	4882527	D1	C
11	4882717	D2	AT
11	4885130	I1	A
11	4889256	D1	T
11	4889797	D1	T
11	4890447	I1	A
11	4890579	D1	T
11	4890727	D1	T
11	4891293	I3	CTT
11	4891322	D1	A
11	4891430	D2	AT
11	4895320	D1	T
11	4895957	D1	T
11	4898087	D1	A
11	4899198	I1	T
11	4899884	D1	G
11	4904937	I1	T
11	4905803	D1	T
11	4906031	I1	C
11	4909674	I1	A
11	4910884	D1	T
11	4913626	D1	T
11	4913645	D4	TTTC
11	4913968	D1	G
11	4914966	D3	TTC
11	4915534	I1	A
11	4915688	I1	T
11	4917280	I2	AC
11	4919393	D1	A
11	4921990	I2	TG
11	4924389	D1	T
11	4924972	I1	A
11	4927997	I1	T
11	4928102	D3	ATA
11	4928126	I4	TCTT
11	4928158	D1	T
11	4928502	I3	CTC
11	4928702	D1	C
11	4929974	I8	TCATTATG
11	4930096	I1	T
11	4931373	I1	T
11	4932340	I1	G
11	4934146	I1	T
11	4936427	I1	A
11	4936640	D1	G
11	4937936	I1	T
11	4937968	I1	T
11	4938066	I1	T
11	4938763	D3	TAT
11	4940248	D4	TAAC
11	4942731	I1	G
11	4943278	I4	GTCA
11	4944612	I1	T
11	4946553	I2	TT
11	4949629	D2	TA
11	4953369	I5	AAAGA
11	4953452	D1	A
11	5082448	D4	CTGG
11	5082452	I1	A
11	5116534	I2	TT
11	5164602	D5	CTCCT
11	5375842	I1	T
11	5454678	I5	GGCTT
11	5468268	D3	CTC
11	5656370	I1	A
11	5656415	D1	T
16	103400	I4	TTCA
16	104578	D1	G
16	113545	D2	CC
16	114101	D17	GAAGCTGGGCAAAGGTT
16	114575	D4	CCTC
16	121648	D1	A
16	130052	D6	AAAGAA
16	132961	I13	ATATAATTTAATT
16	133596	D1	A
16	133698	D1	A
16	140648	I1	C
16	143616	D3	GAA
16	144185	I2	AA
16	146015	I1	T
16	149427	D10	GGAGCGGCCC
16	159081	D1	G
16	163078	I1	A
16	164547	D2	AA
16	168488	D1	A
16	168576	D1	C
16	168599	D1	G
16	168622	D1	G
16	169959	I1	T
16	169979	D1	A
16	171607	D8	TTTTTCTT
16	177747	I4	GTCT
16	181181	I8	TGGATCAT
16	184176	D1	T
16	185492	I1	T
16	185955	I1	A
16	188542	D1	G
16	189313	D12	AATCTTAATCTC
16	189550	I1	G
16	189563	I1	G
16	189720	D9	CGGGGAGGT
16	196295	D3	AAT
16	204051	I1	A
16	204054	I1	A
16	205329	D3	GGC
16	210676	I2	CC
16	217359	D2	TG
16	217914	D1	A
16	218314	D4	TTTG
16	221652	I1	C
16	223542	D1	A
16	227430	D1	C
16	230014	D1	C
16	240564	D2	AT
16	241405	D1	A
16	262440	D1	G
16	263313	D1	G
16	265165	D1	G
16	275650	D1	A
16	277959	D1	C
16	283856	I1	G
16	285129	D1	G
16	287207	I1	G
16	292860	I1	T
16	297111	I1	A
16	300022	D1	A
16	309033	I1	T
16	309849	D3	TTT
16	316281	D1	C
16	317190	D1	C
16	317267	I1	G
16	317274	I1	G
16	317456	D10	GAAGGAGATG
16	319615	I1	A
16	320219	D1	A
16	327987	I1	T
16	328207	D1	T
16	329159	I1	T
16	329550	D1	G
16	332332	I2	AG
16	33446	D2	CA
16	334471	I6	AGAAAG
16	33449	D1	C
16	336468	I1	G
16	337611	I1	T
16	33915	I1	T
16	339582	I1	G
16	342237	D5	TAATG
16	343701	D4	CATA
16	346570	D1	G
16	347730	I1	C
16	348385	I1	C
16	349368	D3	CCT
16	351164	I1	C
16	352890	D3	CTT
16	354118	I8	GATTCTAT
16	357691	I1	G
16	363973	D1	A
16	366172	I1	G
16	366946	I2	CC
16	368538	D1	T
16	368892	I1	C
16	369578	D3	GTT
16	370511	D3	GAA
16	370970	D2	AC
16	371519	I1	G
16	372228	D2	AC
16	373963	D1	G
16	374373	D1	A
16	379717	D1	G
16	380154	I1	C
16	380279	D1	G
16	381073	D1	G
16	381956	I1	C
16	383506	D2	CG
16	384431	D1	T
16	384574	I1	A
16	384789	I1	G
16	385336	D7	AGAAAAC
16	388523	I1	C
16	388548	D1	C
16	388568	D2	TG
16	389282	I1	C
16	389830	D2	TG
16	391285	D2	CA
16	396277	D1	T
16	397831	I1	T
16	397889	I16	CTACGGGGCAGTGCAC
16	401092	I1	G
16	401551	D8	GGAAAGAA
16	401557	D1	A
16	401618	I2	AT
16	402202	D2	GA
16	402371	D1	A
16	402654	D2	CC
16	402659	D1	G
16	403289	D1	T
16	404048	D1	C
16	404527	D1	A
16	404544	I9	TGGAGGAGC
16	404588	I2	AT
16	405336	D1	A
16	405788	I1	T
16	405930	D1	A
16	409999	D1	C
16	411392	D17	TTGTAGTGTGACACTTG
16	411934	I1	G
16	412758	I1	T
16	412910	I1	A
16	425490	D6	CTGTCA
16	44871	D2	GG
16	55721	I3	CAC
16	57246	I1	A
16	57841	D1	C
16	61233	D1	A
16	61926	I1	G
16	63245	D1	T
16	73280	I1	T
16	73591	D1	C
16	76595	D11	AGAGACCCCAT
16	78163	I25	CCCCATGCAATGTTCCCATGCAACA
16	803	I1	C
16	82637	I1	G
16	85514	D1	T
16	99408	D18	TCCCCATGTCCCTTCACC
19	9014937	I14	TGCCAGGGTCTCAT
19	9015876	D2	AT
19	9018212	D11	GGCCCTGCACC
19	9018908	I4	CAAT
19	9019695	D2	AA
19	9020679	D8	ACACACAC
19	9020716	I1	T
19	9023542	D1	T
19	9024162	D1	A
19	9024263	I1	A
19	9027233	I1	A
19	9031253	D2	GT
19	9038682	I2	AA
19	9049745	D1	C
19	9054448	D3	AAG
19	9070882	D16	TCCACAACACTTTACA
19	9079006	I1	T
19	9080446	I1	A
19	9088321	I3	CAG
19	9107980	I9	ATCCCATGC
19	9132097	D1	C
19	9139032	D1	T
19	9176092	D1	T
19	9187777	D1	A
19	9213967	D1	T
19	9215445	D1	A
19	9217042	D2	AT
19	9232685	I1	T
19	9243892	D1	A
19	9247702	I1	A
19	9256543	D1	G
19	9258494	I3	TGA
19	9272019	D1	A
19	9279998	D1	A
19	9284123	I1	T
19	9288530	I1	T
19	9290297	D2	TT
19	9291846	I1	G
19	9292699	D1	T
19	9294126	I1	A
19	9296753	I2	GC
19	9299752	I6	AATTTG
19	9301492	D2	CT
19	9301731	D5	AGGAT
19	9302531	I1	T
19	9303085	D5	GACTG
19	9303165	I2	TC
19	9305822	I1	G
19	9306712	I5	ATTTC
19	9306903	D1	C
19	9307741	D1	T
19	9311572	D3	TGA
19	9312160	D1	T
19	9312286	D1	T
19	9312501	I1	T
19	9316181	I6	GGCGCG
19	9318033	D1	T
19	9321176	I1	T
19	9326332	I1	G
19	9327234	I13	ATTACAAGACTAG
19	9327625	D2	TA
19	9327743	D1	A
19	9329165	D1	G
19	9331547	D2	CT
19	9332546	D2	AA
19	9333738	I3	ATT
19	9334233	I1	A
19	9340030	I1	T
19	9341547	I1	A
19	9345519	I1	A
19	9350208	D1	T
19	9360235	D14	TACTTTTGTTTTGG
19	9362301	I1	T
19	9366603	D1	C
19	9375707	D1	C
19	9404095	I1	A
19	9412684	I3	AAC
19	9421879	I16	ACACACACACACACAA
19	9424414	I1	A
19	9428597	I1	T
19	9435077	D1	T
19	9438978	D3	CTT
19	9440466	D13	CCATGTGTCGGAG
19	9445093	D1	T
19	9449749	D3	CTC
19	9450294	I3	AGT
19	9452708	I1	A
19	9461879	D2	CC
19	9465270	D2	AA
19	9469035	I2	CT
19	9470891	D1	A
19	9477663	D1	T
19	9496076	D1	A
19	9497286	I1	C
19	9498327	D1	T
19	9512578	D1	C
19	9516498	I1	G
19	9519278	D1	T
19	9519968	D1	G
19	9520188	I2	TT
19	9528045	I1	G
19	9528263	D1	A
19	9538155	I1	A
19	9539685	I5	GCTGT
19	9541694	I1	T
19	9543299	I2	GC
19	9560935	I1	A
19	9561144	D1	T
19	9562163	D1	C
19	9563845	D8	GGCAGCTA
19	9565319	D1	T
19	9565402	D8	TCTCCGCT
19	9566838	I1	T
19	9567145	D1	T
19	9567520	I1	A
19	9568104	I1	C
19	9586702	D2	GG
19	9592020	D1	A
19	9597348	D1	T
19	9607727	I1	G
19	9608575	D1	G
19	9623237	I1	C
19	9640043	I2	TT
19	9651007	D2	AT
19	9655324	D1	A
19	9661810	D1	A
19	9669668	I4	CTTT
19	9678262	D1	T
19	9681500	D1	T
19	9686781	D1	A
19	9703188	I1	C
19	9704301	I3	CAA
19	9722579	I1	T
19	9726170	D1	A
19	9727824	D4	AAAT

## Sheet: High IgY(275)
chromosome	position	insertion/deleton base number	insertion/deletion sequences
11	13976032	I3	AAA
11	13982079	D14	TAAGTACCACTGTG
11	14017551	I1	C
11	14173188	I1	T
11	4424268	D1	A
11	4454613	D2	AT
11	4461988	I1	A
11	4462406	D1	A
11	4468652	I1	T
11	4470464	I1	T
11	4471109	D5	CTTTT
11	4472194	D7	AGCACCC
11	4473411	D1	C
11	4478810	D3	AAT
11	4481868	I1	T
11	4482331	D1	A
11	4482573	I1	C
11	4482616	D1	G
11	4482685	D1	G
11	4487790	I1	T
11	4490359	D1	A
11	4491925	I1	G
11	4498622	D6	TTAAAA
11	4498663	D5	TCACC
11	4506676	I1	G
11	4506736	D1	T
11	4506805	D1	A
11	4512481	D1	A
11	4521183	I1	T
11	4528797	I1	A
11	4560460	I2	AC
11	4565286	D2	AT
11	4569340	I1	G
11	4569735	I1	T
11	4570411	D1	A
11	4575300	D1	T
11	4592869	D10	GTTGCCTCCG
11	4592939	D4	AATT
11	4596389	D1	C
11	4599218	I10	ATTAGTATTA
11	4604493	D5	CTTAC
11	4614578	I1	A
11	4620115	D3	AAT
11	4620589	D3	ATC
11	4621110	I3	AAT
11	4624885	D3	GTT
11	4625469	I1	T
11	4636185	D2	AG
11	4636497	I1	T
11	4636508	I1	T
11	4643203	I1	T
11	4644336	D1	T
11	4665988	D2	TG
11	4680162	D2	TT
11	4686493	D1	A
11	4692751	I4	AATC
11	4706179	D1	T
11	4708299	D2	CT
11	4742439	I1	G
11	4797747	I3	TAT
11	4798513	D3	TTC
11	4815199	D2	TC
11	4829665	D1	C
11	4836628	D1	A
11	4840187	D6	TTTGTT
11	4862291	D18	ATTGTATCCCTGGGAGAA
11	4876321	I1	T
11	4882207	D23	TGCTGCAGGAAGGAGTAAGGTAG
11	4882528	I3	TTT
11	4891004	D1	G
11	4896915	D1	T
11	4897944	D2	TC
11	4901285	D1	T
11	4924078	D5	TTATG
11	4925947	D1	G
11	4926856	D3	ATC
11	4930963	I1	A
11	4933037	I1	T
11	4933516	D1	T
11	4938070	I1	G
11	4939955	D3	ATC
11	4941908	I3	TTG
11	4944403	D1	T
11	4949374	D5	AAAAT
11	4964855	D1	C
11	5082249	D1	A
11	5226508	D3	ACC
11	5656647	I4	GGTT
16	101146	I21	CAGCTCTCAGCACCTCCACTG
16	103458	D6	TTCGCA
16	103623	D1	C
16	103825	D2	TG
16	109363	D9	GCACTCAGT
16	109978	D3	CAT
16	110530	I6	AGAGTC
16	111321	D1	C
16	119989	D1	G
16	120601	D3	TTT
16	129210	I1	C
16	129326	D1	T
16	130248	I6	TTTTTT
16	131269	I1	A
16	132173	I11	TATTATAATAA
16	132313	D4	ATGT
16	133760	D1	C
16	133831	D1	A
16	133845	D5	TTCTT
16	136541	I1	T
16	138918	I2	TC
16	13906	I1	A
16	139538	D1	G
16	139546	I1	A
16	144782	I1	C
16	151135	D2	AC
16	161668	I1	T
16	167841	D1	A
16	169646	I1	A
16	171081	D2	AA
16	172611	D2	TT
16	173880	D2	AC
16	177860	D5	CCCCC
16	188371	D1	T
16	189158	I1	A
16	189351	I12	TCCCAATCCCAG
16	189880	D1	T
16	192101	I3	AAC
16	198064	I1	C
16	205248	D3	GGC
16	210721	I1	G
16	210757	I1	G
16	210945	D2	AG
16	211164	D5	CTTTG
16	211206	I6	GGCTGG
16	211213	D1	G
16	215031	I1	A
16	218189	I4	TGTG
16	219136	I1	C
16	221363	D1	A
16	223577	I1	C
16	239649	I1	G
16	241004	D1	G
16	244999	D10	GGAGGAGATG
16	248327	D2	GA
16	248505	D1	T
16	250786	D3	TCA
16	253583	D1	A
16	253957	D2	CC
16	254122	D4	TTCT
16	256864	D2	TA
16	256865	D1	A
16	259088	I1	G
16	270490	D1	T
16	271261	D1	C
16	274465	I3	TTG
16	277923	D1	A
16	284343	I4	AAAT
16	288502	I1	T
16	288783	I1	T
16	288909	D1	C
16	308979	D1	T
16	315285	D1	G
16	318251	D1	G
16	323766	I1	A
16	328181	D1	C
16	329488	D1	C
16	332585	I1	G
16	333165	I2	TG
16	33444	D1	C
16	337859	D1	G
16	340698	I1	T
16	344072	D1	A
16	344507	D1	G
16	348408	D2	CC
16	348458	I1	A
16	351082	D2	CT
16	351285	D3	ACA
16	351859	D9	CTGGAATGG
16	366148	D1	T
16	375901	I3	GAG
16	380678	I1	A
16	380708	D1	C
16	383071	D29	ACTACAGCGACACGAAGGACCCTCCTGGC
16	386376	D8	CATAAATA
16	387323	D1	G
16	387438	D1	T
16	398897	I1	C
16	402198	D5	CCTGG
16	403859	D3	CAG
16	412643	D2	AC
16	50198	I26	ATGGGGATGGTGTGGGGACAGAAGAC
16	5937	I1	G
16	71076	D1	A
16	74016	D9	CCACTGCCA
16	78545	D3	CGA
16	80158	I1	C
16	86637	D1	G
16	91213	I1	T
16	94034	D1	A
16	94337	I2	TG
16	95005	I6	GGGAAT
16	95108	D1	C
16	97594	D2	TA
16	97727	I1	C
16	98070	D1	C
19	9006252	I1	A
19	9018532	I1	A
19	9037111	I2	AA
19	9047413	I1	T
19	9053247	D2	CA
19	9057215	D18	AATAGCGTGCAAAAAAAC
19	9058197	D1	A
19	9060960	I1	T
19	9067047	I1	A
19	9073782	D2	AA
19	9080528	I1	C
19	9082515	D3	GGT
19	9097811	I1	T
19	9106413	D1	G
19	9111565	D1	C
19	9131720	D1	G
19	9158243	D10	GGAATGGGAG
19	9180213	D1	T
19	9189358	I3	TTG
19	9190612	I1	A
19	9198058	D10	CATGTAAATC
19	9204556	I1	A
19	9207068	D1	T
19	9207536	I1	T
19	9211033	D1	A
19	9211056	D1	A
19	9213814	I3	CAA
19	9217709	D1	T
19	9228625	D1	T
19	9230540	I1	A
19	9234032	I1	A
19	9234519	I1	A
19	9237055	D1	A
19	9238946	D1	T
19	9239324	I1	T
19	9239858	D1	A
19	9240605	D1	T
19	9241025	I1	G
19	9244267	I8	TTAAGAGT
19	9244321	I1	A
19	9276815	I4	GTGT
19	9278428	I3	TGC
19	9303153	I1	T
19	9314896	I1	T
19	9352901	I1	G
19	9355185	I7	GCTCCAT
19	9356467	I1	T
19	9358241	I4	ATAC
19	9360116	D1	T
19	9360130	D2	AG
19	9362579	I1	A
19	9364511	D11	CCCAGCACCGG
19	9365582	I1	C
19	9376212	I1	A
19	9376803	I2	GA
19	9376895	D4	AGAT
19	9378708	I11	TGCTGCCCCAG
19	9380667	I1	T
19	9386021	I1	A
19	9426231	I1	T
19	9456433	I1	T
19	9496936	I1	T
19	9516697	I1	G
19	9538042	I1	C
19	9539124	I2	TT
19	9541709	D1	T
19	9567868	D1	T
19	9598173	D8	CACACACA
19	9663869	D5	GACAA
19	9690003	D2	TT
19	9701022	D2	CA

## Sheet: Low IgY (192)
chromosome	position	insertion/deleton base number	insertion/deletion sequences
11	14091387	D8	GGAAGGAA
11	4421131	I2	AA
11	4428923	I1	T
11	4445330	D1	T
11	4448659	D1	A
11	4450077	I1	T
11	4452983	I1	T
11	4474418	D1	T
11	4479635	I4	TAAT
11	4482892	I1	A
11	4512129	D1	A
11	4517122	I1	T
11	4530686	I3	TTT
11	4531955	D4	GTAA
11	4578850	D1	T
11	4579348	I4	CCCT
11	4579392	D1	G
11	4580543	I1	T
11	4584145	I1	T
11	4584195	D9	TCTGTGTGA
11	4586986	I1	G
11	4587316	I2	GA
11	4587794	I1	T
11	4588506	D2	AC
11	4588509	I1	T
11	4591952	D8	AAAAAAAA
11	4591980	I5	TAAAA
11	4592185	D1	A
11	4594494	I1	T
11	4596046	D1	C
11	4598705	I2	TT
11	4600244	D2	AG
11	4600320	D2	TT
11	4601009	D2	TG
11	4601652	D6	TCTTAA
11	4602001	I1	A
11	4607661	I12	CAGATAACTGTA
11	4607687	I1	T
11	4611761	D1	C
11	4611856	I1	T
11	4612172	D1	G
11	4612376	D4	TTCA
11	4613288	D4	TTGT
11	4613427	D1	T
11	4614781	D1	A
11	4615448	D4	TATT
11	4615687	D2	TT
11	4618310	D2	AG
11	4625116	D1	T
11	4626768	D2	TT
11	4629783	D1	A
11	4636724	I2	TT
11	4641151	I1	A
11	4652918	I2	TC
11	4659115	D3	TGT
11	4659406	I3	CAT
11	4662482	I1	T
11	4663538	I8	TTTTTTTT
11	4670912	D2	GG
11	4672184	I1	T
11	4672987	I1	A
11	4681043	D1	T
11	4681936	D1	T
11	4686293	I14	AAGTTTCCATGTAC
11	4694859	I1	A
11	4695235	D4	AACC
11	4707254	D5	CTTTC
11	4709189	D1	A
11	4709307	I2	AA
11	4711299	D2	CT
11	4711764	I6	ATACAT
11	4715767	D1	G
11	4734235	D1	A
11	4749720	I1	G
11	4755895	I1	A
11	4755996	I3	TGA
11	4758931	D2	CA
11	4759050	I1	A
11	4759240	D2	TA
11	4786506	I1	T
11	4813951	D1	T
11	4829733	I5	CTTTT
11	4853039	I1	A
11	4859356	I1	A
11	4859859	I4	AAAT
11	4860422	D4	TTTC
11	4872285	D7	TTTTTAG
11	4880560	I1	T
11	4882213	D11	AGGAAGGAGTA
11	4882430	D3	AAG
11	4914442	I1	T
11	4915869	I2	AA
11	4916803	D3	TTG
11	4916805	D1	G
11	4918941	D3	TAC
11	4919334	D2	TG
11	4921421	D1	A
11	4922179	D1	T
11	4936832	D5	TTTTC
11	4936953	D3	CAG
11	4946523	D4	TGCT
11	4954727	I1	T
11	5056052	D2	TG
11	5116531	D3	CTC
11	5164230	D7	GGATGAG
11	5376101	D1	T
11	5656580	D2	AT
16	107023	D2	GG
16	119906	D10	GAGAGGTGGG
16	133551	I1	A
16	161388	I15	AGGAGAAGGGGTCAC
16	163776	D3	CTA
16	170271	D1	A
16	173590	D2	AA
16	185307	D3	TTT
16	197631	D2	AA
16	210609	D1	G
16	225915	I19	AAAGGGGGGGGAGCCCCCA
16	227616	I1	T
16	240803	I3	CAT
16	240888	I1	G
16	243200	I11	CGATGGAGGAG
16	253584	D1	C
16	256416	D5	GAAGA
16	262682	D1	G
16	264824	I1	C
16	278462	I7	GCACATG
16	280341	D3	AGA
16	288780	I1	T
16	298092	D1	C
16	298444	D3	CCG
16	300463	I1	T
16	325000	I1	G
16	329103	D1	C
16	336165	D1	G
16	339837	I2	AA
16	342334	D2	CT
16	347643	I1	C
16	347989	D1	C
16	348035	I1	T
16	348169	I2	AT
16	356643	I12	CCTTCTAATGCA
16	398116	D16	TGGGGCGGTGAGGCTT
16	47052	D1	A
16	60611	I1	G
16	70903	D1	G
16	94143	I2	CC
16	95052	I4	TGAA
19	9018444	I1	T
19	9045432	I1	T
19	9061588	D1	A
19	9088896	I1	T
19	9092811	D1	A
19	9118566	I1	T
19	9147440	D1	A
19	9185935	I1	A
19	9199153	D1	G
19	9217777	D1	T
19	9241017	D1	A
19	9255087	D4	CGCG
19	9264864	I3	TGT
19	9268456	I12	TTATTTACTTTC
19	9271956	I1	T
19	9281655	D8	AGCTGTAC
19	9312762	D2	GG
19	9316230	I9	CCCCGGTGC
19	9333456	I2	TT
19	9362300	D1	A
19	9414167	D2	AC
19	9445938	D1	T
19	9446980	I1	T
19	9448483	I4	TTTT
19	9469632	I1	A
19	9521075	D1	G
19	9543103	D1	C
19	9547675	I1	T
19	9555998	D25	GTGCATGGCACAGAGCCTCTGCAGC
19	9567556	D6	TTTATT
19	9568656	D3	CAG
19	9571512	I2	AC
19	9574984	I2	GG
19	9579784	I1	T
19	9590227	D10	TGCCCTGCAG
19	9592462	I5	CCCCA
19	9608942	D1	C
19	9613636	I1	C
19	9644840	I1	A
19	9653300	D2	TG
19	9680836	D2	AT
19	9724958	I2	AA
19	9727777	D4	TCTT
