# Supplementary material for: Genetic Mutation Analysis of High and Low IgY Chickens by Capture Sequencing
Source: Animals (Basel). 2019 May 23;9(5):272. doi: 10.3390/ani9050272 (PMC6562818; doi:10.3390/ani9050272)
Supplement: Supplementary file 1 [file animals-09-00272-s001.zip › supplementary tables/Table S4.xlsx]

## Sheet: Common Indel(694)
chromosome	position	insertion/deleton base number	insertion/deletion sequences
11	13594497	I1	A
11	13846400	I2	GT
11	13975582	I1	A
11	14017551	I1	C
11	4413209	I1	A
11	4414064	I1	T
11	4414667	D4	TGCA
11	4415214	D1	G
11	4420048	I1	A
11	4420342	D1	T
11	4421131	I2	GA
11	4422976	D1	A
11	4423272	D1	G
11	4423862	D4	AACA
11	4426337	I4	TTTT
11	4432193	I1	T
11	4432353	D1	A
11	4438326	D1	T
11	4438411	I1	T
11	4443035	D1	T
11	4443809	I3	ATA
11	4444217	D1	T
11	4445330	D1	T
11	4446388	D1	A
11	4446806	D1	C
11	4451124	D4	AAAC
11	4451775	I1	A
11	4452394	I1	A
11	4453258	I7	GAGACAG
11	4454637	D1	A
11	4454964	D1	A
11	4456977	I2	AA
11	4459028	D1	G
11	4461773	I1	T
11	4462402	I8	CTTCAGCA
11	4462557	D1	T
11	4463281	D2	TT
11	4464444	D1	C
11	4465609	I1	G
11	4466449	D5	TTTTT
11	4466852	I4	AAAC
11	4467556	D1	A
11	4468628	I1	T
11	4469183	I11	GGCCTGGAACT
11	4469214	D1	G
11	4469967	D1	T
11	4470693	I3	CTG
11	4471063	I1	A
11	4471623	D9	CTTTTAGGG
11	4472087	I2	TA
11	4472407	I1	T
11	4472478	I1	T
11	4474220	D2	AA
11	4474418	D1	T
11	4478117	I1	C
11	4478798	D6	AAAAAA
11	4479078	I1	A
11	4479094	I2	AT
11	4480776	I2	AG
11	4481574	D10	AGACAAAATG
11	4481868	I1	T
11	4482573	I1	C
11	4482685	D1	G
11	4482892	I1	A
11	4483002	D1	A
11	4483514	I1	A
11	4483549	I1	T
11	4484507	I1	A
11	4484576	I1	A
11	4485266	D1	G
11	4486286	D1	T
11	4490354	I1	C
11	4490359	D1	A
11	4490985	D3	AGC
11	4491046	I1	G
11	4491925	I1	G
11	4493684	D3	TTG
11	4493864	I5	TTTAT
11	4494047	I1	T
11	4494093	D1	A
11	4495808	I1	A
11	4496216	I1	T
11	4496680	I1	A
11	4499158	I3	AAC
11	4499281	I1	C
11	4501016	D8	TTTTTTCG
11	4503057	I1	T
11	4504337	D1	G
11	4505190	I14	TTATGTTTATATAT
11	4506736	D1	T
11	4507599	I1	A
11	4511030	I1	A
11	4516142	I1	A
11	4516300	I2	AT
11	4517128	I4	TTAA
11	4517337	I4	GAGG
11	4517634	D2	AG
11	4519304	I7	AAAATAC
11	4521348	I1	A
11	4523666	D1	T
11	4524629	I1	A
11	4525327	I1	A
11	4525714	I1	A
11	4526412	D6	TGTAAG
11	4527462	I8	TAAAAAAA
11	4527581	D1	A
11	4533650	D1	A
11	4535820	D1	T
11	4536054	I1	A
11	4536402	I1	T
11	4536481	D1	A
11	4536706	D1	G
11	4539392	D1	A
11	4540833	I1	A
11	4544607	I1	A
11	4556586	I1	A
11	4560320	D3	AAA
11	4560948	D1	A
11	4562008	D3	AAA
11	4564170	D8	AAAAAAAG
11	4567344	I1	C
11	4572840	I1	A
11	4578421	D2	GG
11	4579130	I1	T
11	4579348	I4	CCCT
11	4579392	D1	G
11	4580543	I1	T
11	4580588	I1	C
11	4580883	I1	T
11	4581366	D1	A
11	4581440	I1	G
11	4582957	D2	GA
11	4583047	I1	T
11	4583342	I4	CAAA
11	4584195	D9	TCTGTGTGA
11	4584302	I3	AGA
11	4584371	I15	CTTGCTTTCCTGAAG
11	4584390	D1	C
11	4584925	D1	T
11	4584930	D17	TACCCACATCATTCCCA
11	4586447	D1	G
11	4586866	I1	T
11	4586986	I1	G
11	4588570	I1	A
11	4590828	D1	T
11	4592003	I2	AT
11	4592185	D1	A
11	4594859	I1	A
11	4594925	I1	A
11	4597465	D1	C
11	4597704	D1	A
11	4601569	D3	AAA
11	4601652	D6	TCTTAA
11	4603662	I1	T
11	4606282	I1	A
11	4606313	I1	A
11	4607210	I3	GAG
11	4607237	D3	TTA
11	4607482	D2	TC
11	4609464	I9	AAGTAACAT
11	4610464	I4	TGTT
11	4610806	I2	AA
11	4614370	D1	T
11	4614578	I1	A
11	4616661	D2	TC
11	4617664	I1	T
11	4618262	I1	T
11	4619580	D1	T
11	4619652	D2	AT
11	4619888	I3	AGA
11	4620374	I4	TTAA
11	4620849	I4	CTGA
11	4620964	I1	T
11	4621110	I3	AAT
11	4622362	I3	ATA
11	4623605	I10	TACAGAAAAA
11	4625225	I1	T
11	4626316	I1	T
11	4628694	I2	TT
11	4629090	D1	G
11	4629422	D17	TGTTATGATGTTATGTA
11	4634384	I5	GCCTG
11	4636437	D2	TA
11	4636508	I1	T
11	4636724	I3	TTT
11	4637179	I1	T
11	4637302	I1	T
11	4639946	I1	C
11	4641645	D4	TTCT
11	4642073	I1	A
11	4642708	I6	GGGTTG
11	4643290	D1	T
11	4644336	D2	TC
11	4644994	I3	GCC
11	4648078	D1	T
11	4649261	I1	A
11	4649578	I1	A
11	4651887	I6	CTATTG
11	4652004	D4	TATT
11	4652619	I1	T
11	4653236	D1	A
11	4654452	I1	T
11	4659127	D1	T
11	4662289	I1	A
11	4663538	I6	TTTTTT
11	4663819	I1	T
11	4669313	D1	T
11	4673222	I4	CCTT
11	4674431	I3	TTT
11	4681936	D1	T
11	4682193	D1	T
11	4687745	D1	G
11	4691689	I1	T
11	4692751	I4	AATC
11	4704787	I1	T
11	4704903	I1	A
11	4706151	I2	TT
11	4706179	D1	T
11	4711764	I6	ATACAT
11	4711929	D2	AT
11	4715386	I1	T
11	4718680	I1	T
11	4722245	I9	ATCTATTGT
11	4733401	D11	TTATGTAGCAC
11	4733627	I2	TT
11	4738116	I1	A
11	4742439	I1	G
11	4742455	D1	T
11	4746596	I1	A
11	4747747	I4	TTTT
11	4748883	I2	AC
11	4756123	D4	ATAT
11	4758933	D1	T
11	4759292	I1	T
11	4761931	I6	ATTTTA
11	4764157	D2	AG
11	4765681	D2	TA
11	4767555	D1	G
11	4769564	D4	GTGA
11	4769915	I1	T
11	4775244	D1	G
11	4775585	I4	TTGT
11	4778202	I1	A
11	4778709	I1	T
11	4779526	I1	A
11	4782848	D1	T
11	4786109	I4	CCAT
11	4787198	I2	TT
11	4787216	D1	A
11	4789051	I4	GAAT
11	4790591	D1	A
11	4791870	I1	T
11	4792915	I3	TTG
11	4796384	I1	G
11	4796626	D1	A
11	4797747	I3	TAT
11	4798254	I2	CT
11	4798513	D3	TTC
11	4803674	I1	C
11	4805825	I1	A
11	4807216	I2	AA
11	4807524	I1	A
11	4814978	I1	G
11	4815052	I1	A
11	4815241	D5	AATAT
11	4820242	I4	ACTC
11	4820588	I1	A
11	4821010	I1	G
11	4823523	I4	TTAA
11	4823972	I1	T
11	4824991	I1	A
11	4825925	D1	A
11	4829663	D3	AAC
11	4829664	D2	AC
11	4829733	I5	CTTTT
11	4831405	I5	TTTGT
11	4836628	D1	A
11	4836797	D6	TTTTTC
11	4836962	D1	C
11	4837361	I1	T
11	4837461	D1	A
11	4838775	I2	AA
11	4840187	D6	TTTGTT
11	4844341	I1	T
11	4846954	I1	T
11	4849095	D4	GGGG
11	4849919	D1	A
11	4851122	I1	G
11	4852741	D3	TTT
11	4853063	I3	TTT
11	4853652	I6	ATGTAC
11	4856329	I1	T
11	4856786	I1	T
11	4857555	D1	A
11	4858213	D3	AAA
11	4859859	I4	AAAT
11	4861233	D6	TTCCCT
11	4862348	D8	ACCTGGTG
11	4863363	I1	T
11	4864907	I2	TT
11	4874464	D4	GGAT
11	4876012	I2	TA
11	4876066	D1	T
11	4876321	I5	TTTTT
11	4876491	D1	A
11	4877700	I4	AAAA
11	4878827	I3	TTC
11	4880034	I1	T
11	4881202	I1	G
11	4882527	D1	C
11	4882633	D1	T
11	4882717	D2	AT
11	4889256	D1	T
11	4889796	D1	G
11	4890447	I1	A
11	4890579	D1	T
11	4890727	D1	T
11	4895957	D1	T
11	4896915	D4	TTTT
11	4897944	D2	TC
11	4898087	D1	A
11	4899011	D1	G
11	4899198	I1	T
11	4899884	D1	G
11	4901285	D1	T
11	4901798	I1	G
11	4905803	D1	T
11	4906031	I1	C
11	4908512	I3	CTC
11	4909674	I1	A
11	4910884	D1	T
11	4913626	D1	T
11	4913645	D4	TTTC
11	4913968	D1	G
11	4914442	I1	T
11	4915534	I1	A
11	4915688	I1	T
11	4915869	I1	A
11	4917280	I2	AC
11	4918944	D7	TACTTCT
11	4919334	D2	TG
11	4919393	D1	A
11	4921990	I2	TG
11	4922179	I1	T
11	4924389	D1	T
11	4924972	I1	A
11	4928502	I3	CTC
11	4930096	I1	T
11	4930639	I2	TT
11	4931595	I1	T
11	4932814	D1	A
11	4934146	I1	T
11	4936427	I1	A
11	4936640	D2	GT
11	4940248	D4	TAAC
11	4942731	I1	G
11	4943278	I4	GTCA
11	4946553	I2	TT
11	4949629	D2	TA
11	4953369	I5	AAAGA
11	4953452	D1	A
11	5082249	D1	A
11	5226508	D3	ACC
11	5376101	D1	T
11	5656303	D11	CACCGTCTGGT
16	103623	D1	C
16	105641	I1	T
16	115448	D1	C
16	116787	I1	T
16	117148	D3	TCC
16	120430	I3	GGA
16	120613	I1	G
16	128626	I7	ATGGGGG
16	129210	I1	C
16	129326	D1	T
16	131269	I1	A
16	133596	D2	AA
16	13407	D2	GT
16	13696	D1	C
16	137114	D7	GCTCCAC
16	139514	D1	G
16	143154	I7	CTTTATT
16	1431	D1	G
16	143266	I1	A
16	144782	I1	C
16	146015	I1	T
16	148412	I1	C
16	148560	I3	TCC
16	149690	D1	T
16	153354	D1	C
16	153432	D6	CACCAG
16	168488	D1	A
16	168576	D1	C
16	168599	D1	G
16	168622	D1	G
16	169646	I1	A
16	169675	I1	T
16	170091	D10	CCAATGGGGT
16	170202	I2	TT
16	172635	D1	A
16	18076	I15	AGCTGTGGAGGTGTC
16	181285	D8	TGGATCAT
16	184176	D1	T
16	186785	I1	G
16	18896	I2	AC
16	189128	D2	AA
16	189550	D1	G
16	189788	D1	A
16	190287	D2	CT
16	192407	D1	A
16	194448	I11	CTGATCTTTTT
16	194969	D3	ATC
16	195709	D1	A
16	195828	I10	GGTAAAAAAG
16	198064	I1	C
16	204468	D1	T
16	210315	D9	TCCTCCGGG
16	210484	I1	G
16	217359	D2	TG
16	217821	I1	T
16	217914	D1	A
16	218189	I4	TGTG
16	219136	I1	C
16	219532	D1	C
16	221363	D1	A
16	221652	I1	C
16	223577	I1	C
16	227430	D1	C
16	227616	I1	T
16	233495	I10	AAAGAAAAAG
16	240564	D2	AT
16	241004	D1	G
16	241629	I1	G
16	243484	I1	G
16	244944	D1	G
16	244999	D10	GGAGGAGATG
16	246135	I1	C
16	246315	D2	TT
16	247029	I1	G
16	251769	I1	T
16	253584	D1	C
16	254077	I1	T
16	254088	I3	TTA
16	254125	D3	TTT
16	254156	I25	TTCTTTTTTTTTATTTATTTTTTTC
16	254838	I1	G
16	256798	D1	G
16	256865	D1	A
16	270429	D1	G
16	276820	I1	C
16	277641	I1	A
16	277923	D1	A
16	277959	D1	C
16	286187	I1	T
16	288300	D1	C
16	290220	D9	CTCCTGCAG
16	291474	I1	C
16	292855	I1	C
16	294117	D1	T
16	297111	I1	A
16	298436	D3	CAT
16	299225	D4	AGGC
16	300056	D7	TGGGTGA
16	300994	D4	TTTC
16	309033	I1	T
16	309849	D3	TTT
16	316292	D1	C
16	318251	D1	G
16	318878	D3	TGC
16	319658	D3	CTG
16	319664	D4	TCCC
16	320219	D1	A
16	327987	I1	T
16	328096	I1	G
16	328207	D1	T
16	329103	D1	C
16	329106	D1	T
16	329159	I1	T
16	329232	I1	C
16	329491	D1	T
16	330305	D3	AAG
16	331208	I1	T
16	332425	D11	AGCTGAGGTGA
16	332429	D1	G
16	332585	I1	G
16	33444	D1	C
16	33446	D2	CA
16	33449	D1	C
16	336470	I1	A
16	337716	D1	G
16	339582	I1	G
16	339931	D10	AGCTCTGTGA
16	340698	I1	T
16	343701	D4	CATA
16	346281	I1	G
16	348169	I2	AT
16	348413	I1	T
16	351164	I1	C
16	352890	D3	CTT
16	354118	I8	GATTCTAT
16	357691	I1	G
16	366946	I2	CC
16	368409	D1	C
16	368892	I1	C
16	369301	I6	CCCCTG
16	369937	D1	G
16	370970	D2	AC
16	371519	I1	G
16	372228	D2	AC
16	372342	I1	T
16	373963	D1	G
16	375615	I1	C
16	379717	D1	G
16	380154	I1	C
16	380279	D1	G
16	381073	D1	G
16	381956	I1	C
16	383071	D29	ACTACAGCGACACGAAGGACCCTCCTGGC
16	383506	D2	CG
16	383626	I1	G
16	384206	I3	AGG
16	384431	D1	T
16	384574	I1	A
16	384789	I1	G
16	384790	I1	G
16	387256	I1	A
16	388523	I1	C
16	388548	D1	C
16	388568	D2	TG
16	389282	I1	C
16	390527	D3	AGG
16	391285	D2	CA
16	396277	D1	T
16	396906	D1	T
16	400151	I2	GT
16	401080	D3	CTT
16	401551	D8	GGAAAGAA
16	401557	D1	A
16	402198	D5	CCTGG
16	402371	D1	A
16	402596	I2	AT
16	403859	D3	CAG
16	404048	D1	C
16	404527	D1	A
16	405336	D1	A
16	405788	I1	T
16	405930	D1	A
16	412758	I1	T
16	412910	I1	A
16	60615	I3	GGA
16	71076	D1	A
16	71384	D10	CTGTGGGTCA
16	74592	I2	CT
16	795	I1	T
16	79797	D18	CCAGGACTGGGATGGGGT
16	85539	D1	G
16	91213	I1	T
16	98170	D1	T
19	9009644	I2	AT
19	9014937	I14	TGCCAGGGTCTCAT
19	9015876	D2	AT
19	9018908	I4	CAAT
19	9019695	D2	AA
19	9020716	I1	T
19	9023542	D1	T
19	9024162	D1	A
19	9027233	I1	A
19	9031253	D2	GT
19	9049745	D1	C
19	9054448	D3	AAG
19	9056271	I3	CAA
19	9061588	D1	A
19	9068397	D2	AT
19	9070882	D16	TCCACAACACTTTACA
19	9079006	I1	T
19	9088321	I3	CAG
19	9090561	I4	GAGA
19	9132097	D1	C
19	9217042	D2	AT
19	9232685	I1	T
19	9255087	D4	CGCG
19	9256543	D1	G
19	9258494	I3	TGA
19	9264864	I3	TGT
19	9271956	I1	T
19	9276815	I4	GTGT
19	9277374	D1	T
19	9277414	D1	C
19	9281655	D8	AGCTGTAC
19	9288530	I1	T
19	9291928	I3	CTT
19	9292135	I1	G
19	9294125	D2	TA
19	9296753	I2	GC
19	9299283	D13	ATTTGTATTTATG
19	9301492	D2	CT
19	9301731	D5	AGGAT
19	9303085	D5	GACTG
19	9303165	I2	TC
19	9305822	I1	G
19	9306903	D1	C
19	9310417	I1	T
19	9311572	D3	TGA
19	9312160	D1	T
19	9312501	I1	T
19	9314226	I1	A
19	9316181	I6	GGCGCG
19	9318033	D1	T
19	9327625	D2	TA
19	9329165	D1	G
19	9329461	I1	C
19	9329483	I1	A
19	9331547	D2	CT
19	9333738	I3	ATT
19	9334233	I1	A
19	9340030	I1	T
19	9345519	I1	A
19	9350208	D1	T
19	9351479	D3	ACA
19	9352903	I1	A
19	9354730	D1	A
19	9357479	I1	T
19	9357741	D2	GA
19	9358241	I4	ATAC
19	9358708	D3	AAT
19	9359702	D8	GTTACATT
19	9360116	D1	T
19	9360235	D14	TACTTTTGTTTTGG
19	9362301	I1	T
19	9364511	D11	CCCAGCACCGG
19	9366603	D1	C
19	9404095	I1	A
19	9412684	I3	AAC
19	9414167	D2	AC
19	9419104	I18	ACTCATATAATTTTATAT
19	9424429	I1	A
19	9428597	I1	T
19	9435077	D1	T
19	9438978	D3	CTT
19	9440466	D13	CCATGTGTCGGAG
19	9440604	I2	AA
19	9440863	D2	TG
19	9445093	D1	T
19	9448483	I4	TTTT
19	9450294	I3	AGT
19	9452708	I1	A
19	9461879	D2	CC
19	9465270	D2	AA
19	9469035	I2	CT
19	9469632	I1	A
19	9470891	D1	A
19	9496076	D1	A
19	9496958	D1	C
19	9498271	D2	AT
19	9498327	D1	T
19	9512578	D1	C
19	9516498	I1	G
19	9519278	D1	T
19	9519968	D1	G
19	9521075	D1	G
19	9528263	D1	A
19	9538155	I1	A
19	9539124	I2	TT
19	9539685	I5	GCTGT
19	9541694	I1	T
19	9543103	D1	C
19	9560452	D6	GCTCTT
19	9560935	I1	A
19	9561144	D1	T
19	9562163	D1	C
19	9563845	D8	GGCAGCTA
19	9565402	D8	TCTCCGCT
19	9566838	I1	T
19	9567145	D1	T
19	9567556	D6	TTTATT
19	9568104	I1	C
19	9568656	D3	CAG
19	9571512	I2	AC
19	9574984	I2	GG
19	9579784	I1	T
19	9592462	I5	CCCCA
19	9594844	I2	AG
19	9608575	D1	G
19	9640043	I2	TT
19	9651007	D2	AT
19	9655324	I1	A
19	9659271	D1	A
19	9680836	D2	AT
19	9703188	I1	C
19	9704301	I3	CAA
19	9721388	D4	AAGT
19	9722579	I1	T
19	9726170	D1	A
19	9727777	D4	TCTT

## Sheet: High IgY WL(188)
chromosome	position	insertion/deleton base number	insertion/deletion sequences
11	14010647	I1	C
11	14115229	D1	T
11	4421274	I1	G
11	4442701	I1	A
11	4459011	D7	CAAAAAC
11	4473544	I1	T
11	4493205	I1	A
11	4520535	I1	T
11	4535609	I1	A
11	4559681	I1	T
11	4565368	D1	A
11	4574449	I1	A
11	4591980	I4	TAAA
11	4598705	I2	TT
11	4620578	D1	A
11	4643356	I1	T
11	4655905	I4	CTTT
11	4656042	I3	TTT
11	4656074	D1	T
11	4659115	D3	TGT
11	4663717	D1	G
11	4670912	D3	GGG
11	4671037	I8	AGATGTAC
11	4678116	D3	TTG
11	4681043	I1	T
11	4697152	D2	AT
11	4705647	D10	TCTGTAGTTA
11	4711299	D2	CT
11	4724533	D2	AT
11	4759150	I1	A
11	4765636	I7	CTATATA
11	4786506	I1	T
11	4793748	D1	T
11	4813951	D1	T
11	4863348	I1	A
11	4890173	D3	AAA
11	4901318	I1	A
11	4903367	D1	T
11	4904937	I1	T
11	4905410	I1	T
11	4934210	D6	TGTATA
11	5454678	I5	GGCTT
16	103452	I6	TTCCCA
16	103826	D1	G
16	104196	I1	A
16	107023	D2	GG
16	107527	D1	A
16	110530	I6	AGAGTC
16	113685	I5	AACTC
16	115630	I8	CTCCATGG
16	118095	D2	CT
16	119908	D10	GAGGTGGGGG
16	127930	D3	AAG
16	128358	D3	TGT
16	128545	I1	T
16	130052	D6	AAAGAA
16	131749	D3	GAG
16	132976	I2	CA
16	133227	D1	T
16	133310	D1	T
16	133831	D1	A
16	133845	D5	TTCTT
16	134752	I6	CCTAAA
16	135342	I4	AGAG
16	137899	D1	T
16	143163	D3	TTA
16	146079	D2	CC
16	159073	I1	A
16	161668	I1	T
16	162394	D2	GA
16	163078	I1	A
16	171584	I15	TTGGATGAGTTGGGG
16	171606	D6	CTTTTT
16	172611	D2	TT
16	173362	D1	T
16	173880	D2	AC
16	183620	I1	G
16	187219	I3	TGT
16	188371	D1	T
16	188546	D1	A
16	188980	D1	A
16	190166	I3	AAC
16	204144	D1	G
16	205248	D3	GGC
16	208945	I5	GGGAG
16	210609	D1	G
16	210757	I1	G
16	211206	I6	GGCTGG
16	211213	D1	G
16	215031	I1	A
16	218310	D3	TTG
16	230014	D1	C
16	240803	I2	CA
16	242189	D3	CAC
16	246295	D1	G
16	247294	I1	C
16	248505	D1	T
16	253863	D2	AC
16	258895	I1	C
16	258958	I1	T
16	261393	I1	G
16	269755	D2	CC
16	275779	D1	A
16	278462	I7	GCCCATG
16	284343	I4	AAAT
16	284485	I6	GAAAAA
16	288516	D1	C
16	288865	D1	C
16	297535	D1	C
16	299003	I1	C
16	300247	I4	CCAT
16	316536	D1	C
16	316537	D1	G
16	319130	D1	A
16	321163	D1	A
16	323508	I1	A
16	329164	I1	G
16	329619	I1	C
16	33915	I1	G
16	347989	D1	C
16	363050	I1	A
16	363973	D1	A
16	369578	D3	GTT
16	371421	I2	CT
16	380678	I1	A
16	383331	D1	A
16	384362	D2	AG
16	385336	D7	AGAAAAC
16	397889	I16	CTACGGGGCAGTGCAC
16	401092	I1	G
16	402529	D6	TTTCAC
16	403289	D1	T
16	404588	I2	AT
16	405494	D6	CTTCAC
16	408344	I1	G
16	409999	D1	C
16	411392	D17	TTGTAGTGTGACACTTG
16	48132	I1	G
16	48364	I3	GAA
16	48370	I3	GAT
16	50198	I26	ATGGGGATGGTGTGGGGACAGAAGAC
16	58012	D17	GGTTTGGGGGCCCTCCA
16	60618	I5	GGAGC
16	63246	D2	TC
16	63395	D1	C
16	67170	D2	AC
16	68752	D1	A
16	73244	I2	AA
16	73369	I1	C
16	73587	D1	G
16	73591	D1	C
16	74016	D9	CCACTGCCA
16	75752	D2	GC
16	76595	D11	AGAGACCCCAT
16	76674	I11	CCCACAGAGGC
16	86422	I1	G
16	93875	I1	A
16	94112	I1	T
16	94138	D2	TC
16	94149	I4	TTTC
16	94337	I2	TG
16	94400	I2	GT
16	94994	D6	GGAACG
16	99040	D3	CCC
19	9018212	D11	GGCCCTGCACC
19	9055799	D3	AAA
19	9073782	D2	AA
19	9080913	D6	GGGGGT
19	9082515	D3	GGT
19	9228625	I1	T
19	9268456	I12	TTATTTACTTTC
19	9272019	D1	A
19	9292699	D1	T
19	9294126	I1	A
19	9304195	D1	A
19	9307741	D1	T
19	9312762	D2	GG
19	9317747	I1	T
19	9327753	D4	AAAT
19	9341547	I1	A
19	9348209	I1	T
19	9353555	D6	TGTGTG
19	9497286	I1	C
19	9525642	I3	AAA
19	9528045	I1	G
19	9543299	I2	GC
19	9644840	D1	A
19	9690003	D1	T

## Sheet: Low IgY WL(134)
chromosome	position	insertion/deleton base number	insertion/deletion sequences
11	13846144	D8	CAGAATCA
11	13862576	I1	G
11	14173188	I1	T
11	4420212	D8	ATTATTGT
11	4454929	D1	A
11	4454967	D5	TAAAA
11	4456245	D1	G
11	4461988	I1	A
11	4468652	I3	TTT
11	4512129	D2	AA
11	4519385	I1	A
11	4519760	I1	A
11	4552056	I5	AACAG
11	4553116	I2	TA
11	4553771	I1	A
11	4575300	I2	TT
11	4579955	I1	T
11	4582953	D1	G
11	4606671	I1	T
11	4614439	I1	T
11	4614464	D2	TT
11	4615556	D1	T
11	4621420	D4	TTTG
11	4667842	I12	TATATATATATA
11	4681578	I4	ATAT
11	4753774	D1	C
11	4756187	I1	A
11	4815262	D2	TA
11	4822491	I3	TTT
11	4903154	D1	C
11	4917868	I3	TTG
11	4939951	D7	AACAATC
11	4944612	I1	T
11	4947516	D12	TTTGTTTGTTTT
11	4947533	D3	TTG
11	5259422	I1	T
11	5375842	I1	T
11	5436259	D2	CT
11	5468119	D2	CT
11	5656415	D1	T
16	104578	D1	G
16	107140	I4	TTTT
16	117652	D3	TCT
16	120250	D1	C
16	130628	I2	TT
16	134379	D3	CCC
16	1415	D1	T
16	1466	I1	A
16	169959	I2	TT
16	171081	D2	AA
16	183762	I1	G
16	185307	D4	TTTT
16	194545	I5	GAGGA
16	194558	D1	C
16	210721	I1	G
16	210945	D2	AG
16	211755	D1	G
16	221364	I16	ACCAATGACCCCAACC
16	237370	I1	T
16	246337	D1	C
16	249334	I1	G
16	250786	D3	TCA
16	252981	I3	AAG
16	253957	D3	CCC
16	253962	I10	TGTGGGAGGT
16	254145	D1	T
16	260917	D1	G
16	283362	I1	A
16	283533	I1	C
16	283858	I1	A
16	287115	I2	CC
16	288821	D1	C
16	308600	I4	GGAG
16	309424	I20	GTTTGTGGGGTCCGGGTGGT
16	310022	I3	ACA
16	331336	D1	C
16	336145	I1	C
16	336418	I1	G
16	337859	D1	G
16	337913	D1	G
16	340607	D1	G
16	342895	D1	C
16	342901	I1	C
16	344507	D1	G
16	390870	D1	C
16	398116	D16	TGGGGCGGTGAGGCTT
16	402202	D2	GA
16	57841	D1	C
16	61962	I3	TCT
16	63226	D1	C
16	63407	I5	TCTTC
16	78163	I25	CCCCATGCAATGTCCCCATGCAACA
16	93804	D1	T
19	9087875	D2	AT
19	9139032	D1	T
19	9187777	D1	A
19	9189358	I3	TTG
19	9190612	I1	A
19	9207068	D1	T
19	9207536	I1	T
19	9211056	D1	A
19	9213814	I3	CAA
19	9213967	D1	T
19	9215445	D1	A
19	9234032	I1	A
19	9235126	D1	A
19	9237055	D1	A
19	9239858	D1	A
19	9243892	D1	A
19	9278893	I1	G
19	9284123	I1	T
19	9290853	I2	TT
19	9291892	D4	GTTC
19	9291935	D2	AA
19	9293272	D4	AACA
19	9294805	I1	T
19	9299752	I6	AATTTG
19	9306712	I5	ATTTC
19	9317759	D1	T
19	9326332	I1	G
19	9327234	I13	ATTACAAGACTAG
19	9332546	D2	AA
19	9374508	D1	A
19	9421656	D1	A
19	9421879	I16	ACACACACACACACAA
19	9445938	D1	T
19	9446980	I1	T
19	9449749	D3	CTC
19	9456433	I1	T
19	9477663	D1	T
19	9520188	I3	TTT
19	9590227	D10	TGCCCTGCAG
19	9608942	D1	C
19	9661810	D1	A
