# Supplementary material for: Genetic Mutation Analysis of High and Low IgY Chickens by Capture Sequencing
Source: Animals (Basel). 2019 May 23;9(5):272. doi: 10.3390/ani9050272 (PMC6562818; doi:10.3390/ani9050272)
Supplement: Supplementary file 1 [file animals-09-00272-s001.zip › supplementary tables/Table S5.xlsx]

## Sheet: Common SNPS(423)
chromosome	position	base		the first base refers to the base in the reference genome, the second and third bases refer to base in high IgY BeijingYou and White Leghorn
11	13645253	T K K
11	13767573	T A A
11	13817234	A R R
11	13824380	C M M
11	13843476	A W W
11	13843487	T Y Y
11	13862517	G K K
11	13975750	T Y Y
11	14006915	G C C
11	14072480	G A A
11	14093206	T C C
11	14235633	A G G
11	14249208	G S S
11	14276628	C T T
11	14301577	C G G
11	14310819	A G G
11	14456684	A R R
11	14456757	G R R
11	4469968	T K K
11	4492693	C A A
11	4499227	T C C
11	4560652	T C C
11	4560745	C T T
11	4566325	G A A
11	4566454	A G G
11	4568132	T C C
11	4570368	A G G
11	4572384	T C C
11	4575565	A G G
11	4578893	A G G
11	4579685	T C C
11	4581556	G A A
11	4583872	G T T
11	4583913	C T T
11	4586577	A T T
11	4588621	A T T
11	4590505	T C C
11	4590901	A C C
11	4590943	T A A
11	4592241	A T T
11	4592879	G T T
11	4596450	A G G
11	4601257	A C C
11	4601528	C T T
11	4601747	A G G
11	4601796	G C C
11	4602742	T G G
11	4604509	A G G
11	4604679	T G G
11	4605134	A G G
11	4608236	A T T
11	4614518	T C C
11	4615715	C A A
11	4616496	C T T
11	4617213	C G G
11	4620013	A G G
11	4632182	A G G
11	4636752	C T T
11	4644901	T C C
11	4645345	C A A
11	4645498	C T T
11	4646114	C T T
11	4648385	T C C
11	4652651	A G G
11	4652731	T A A
11	4653118	A G G
11	4653343	C A A
11	4653633	G A A
11	4653743	A G G
11	4654124	C G G
11	4654453	C T T
11	4654799	T C C
11	4655135	T C C
11	4656210	C T T
11	4656273	G A A
11	4656279	C A A
11	4656380	T C C
11	4656639	G A A
11	4658487	A G G
11	4658691	A G G
11	4658726	A G G
11	4663081	G A A
11	4663205	T G G
11	4663568	T A A
11	4663589	G A A
11	4663660	G A A
11	4663689	A C C
11	4663849	T C C
11	4663875	A G G
11	4663925	C T T
11	4663971	G A A
11	4664020	T G G
11	4664035	T G G
11	4664428	C T T
11	4664603	G A A
11	4666439	T C C
11	4666619	A G G
11	4668994	G A A
11	4669799	C T T
11	4671023	A G G
11	4672071	G A A
11	4676469	G T T
11	4678189	G A A
11	4678409	G A A
11	4678646	T A A
11	4678834	C T T
11	4681754	A G G
11	4681928	T A A
11	4682923	C T T
11	4689755	A G G
11	4691634	T C C
11	4693701	C T T
11	4699058	G C C
11	4701029	G A A
11	4706798	G A A
11	4707020	T C C
11	4708535	A T T
11	4710434	T C C
11	4710673	A G G
11	4710700	A G G
11	4712997	T G G
11	4715626	C T T
11	4722907	T C C
11	4722922	C T T
11	4722942	T C C
11	4722954	T A A
11	4723985	T G G
11	4724989	C T T
11	4725395	G A A
11	4730632	A G G
11	4735123	G C C
11	4735699	G C C
11	4736301	C T T
11	4737549	C T T
11	4738606	T G G
11	4741897	C T T
11	4741979	T C C
11	4741997	G A A
11	4742014	G A A
11	4742325	A G G
11	4742580	T C C
11	4742641	G A A
11	4743425	G A A
11	4745496	T A A
11	4748261	T A A
11	4773368	A G G
11	4778624	T C C
11	4778796	A G G
11	4778933	C A A
11	4779298	A G G
11	4779505	A G G
11	4783654	A T T
11	4784292	T C C
11	4784725	A G G
11	4786026	T C C
11	4788267	T C C
11	4791365	T C C
11	4797646	A G G
11	4798005	T C C
11	4801510	C T T
11	4801890	G T T
11	4804248	G A A
11	4809210	C T T
11	4810676	T C C
11	4811088	G A A
11	4811791	A G G
11	4815155	G A A
11	4815800	A G G
11	4820277	G A A
11	4820697	T C C
11	4821256	T C C
11	4824689	T C C
11	4852980	C G G
11	4856536	G A A
11	4856561	C T T
11	4856580	T G G
11	4856644	C T T
11	4856706	T A A
11	4856766	T A A
11	4857368	G A A
11	4859373	A G G
11	4859490	A G G
11	4860347	T C C
11	4870245	T C C
11	4870499	A C C
11	4871456	G T T
11	4872922	G T T
11	4878358	T A A
11	4998325	G A A
11	5056053	T C C
11	5077700	A G G
11	5082287	A G G
11	5164136	C S S
11	5226527	T C C
11	5436278	T C C
11	5656026	C G G
16	101094	T C C
16	102579	A W W
16	104553	T K K
16	105759	A R R
16	110515	A M M
16	110528	C M M
16	123969	A M M
16	146055	A C C
16	167552	A G G
16	168489	A M M
16	171224	C A A
16	183768	A R R
16	184579	T Y Y
16	188106	C Y Y
16	188356	T W W
16	204835	G A A
16	205584	G R R
16	214293	T C C
16	221370	C Y Y
16	223430	A R R
16	223543	A M M
16	223842	T C C
16	227438	T A A
16	229285	T Y Y
16	229291	T G G
16	229380	G R R
16	236797	G K K
16	245865	T K K
16	247257	T W W
16	249466	C A A
16	249471	T G G
16	258589	T W W
16	258595	C Y Y
16	259109	G S S
16	277469	A W W
16	279671	C S S
16	291498	A G G
16	297372	G A A
16	298221	T Y Y
16	307200	A R R
16	315909	A G G
16	316560	T S S
16	316838	A R R
16	316844	T Y Y
16	316855	C S S
16	317863	G T T
16	320679	T A A
16	320699	G T T
16	321088	T C C
16	321492	A G G
16	323857	T A A
16	327140	C A A
16	327202	T C C
16	328940	T C C
16	329033	G A A
16	329643	A C C
16	330583	A G G
16	332043	T Y Y
16	332052	G S S
16	348114	A G G
16	348126	T C C
16	351232	A G G
16	351676	C T T
16	352199	C G G
16	353853	T A A
16	354117	C G G
16	355890	A C C
16	356077	A R R
16	356083	A G G
16	356432	T C C
16	356644	A C C
16	357256	A G G
16	368294	G A A
16	368745	T C C
16	371578	T G G
16	372235	A C C
16	372794	T C C
16	373186	T C C
16	375589	T C C
16	376056	C T T
16	380186	C Y Y
16	380207	C A A
16	381904	T C C
16	382956	T G G
16	386292	C T T
16	386607	G T T
16	386618	C G G
16	38941	A R R
16	394271	G C C
16	403862	G S S
16	407338	C G G
16	408837	A R R
16	410778	C A A
16	413203	T C C
16	425099	G C C
16	426415	A G G
16	45539	G K K
16	61953	T W W
16	65140	A R R
16	74552	G R R
16	75227	C Y Y
16	75312	T W W
16	83628	C S S
16	84633	C Y Y
16	85762	C S S
16	86606	G R R
16	98184	T A A
19	9082518	T K K
19	9094337	G C C
19	9094345	G C C
19	9106424	A R R
19	9129356	C T T
19	9255066	T C C
19	9256514	G C C
19	9296549	G S S
19	9302008	A G G
19	9329985	A R R
19	9344656	G A A
19	9349317	T G G
19	9365793	G A A
19	9369316	C T T
19	9372484	T C C
19	9374717	A G G
19	9379629	A G G
19	9381279	T C C
19	9381693	T C C
19	9386360	T C C
19	9387462	A G G
19	9389918	C T T
19	9395246	C Y Y
19	9396139	A G G
19	9405387	C A A
19	9407208	C T T
19	9409900	T C C
19	9416294	T C C
19	9417003	A T T
19	9420043	G A A
19	9422558	G A A
19	9426079	T C C
19	9430581	A C C
19	9430766	T C C
19	9431384	A G G
19	9433782	G T T
19	9434898	A T T
19	9436015	T C C
19	9436119	G A A
19	9436246	T C C
19	9440063	G T T
19	9442487	A G G
19	9442710	C T T
19	9444887	A G G
19	9445005	G A A
19	9445066	T A A
19	9446573	A C C
19	9448613	G A A
19	9448698	T G G
19	9449583	G A A
19	9450560	G A A
19	9451393	G A A
19	9455559	G A A
19	9457555	C A A
19	9457654	A G G
19	9457761	T G G
19	9458644	C T T
19	9459863	C A A
19	9460415	G C C
19	9460947	T A A
19	9461912	T C C
19	9463272	G A A
19	9466984	T C C
19	9468401	A G G
19	9469727	T C C
19	9469971	T C C
19	9470892	A R R
19	9472638	C T T
19	9473969	A G G
19	9476765	G A A
19	9476811	C A A
19	9479668	G A A
19	9479692	T G G
19	9479750	A G G
19	9479830	C T T
19	9494243	G A A
19	9494847	C G G
19	9496510	A C C
19	9497660	T C C
19	9500329	T A A
19	9501737	A G G
19	9508326	C T T
19	9509650	A G G
19	9510033	A G G
19	9510561	G A A
19	9512272	A C C
19	9513864	T C C
19	9514251	T C C
19	9514914	G C C
19	9515652	C A A
19	9516064	G T T
19	9516919	C T T
19	9517390	A G G
19	9518368	A G G
19	9518531	A G G
19	9519494	T C C
19	9519775	T C C
19	9520572	G A A
19	9520956	A G G
19	9521276	C T T
19	9527060	T C C
19	9531579	A G G
19	9532246	A G G
19	9536548	T C C
19	9542976	A G G
19	9546914	A G G
19	9549135	T C C
19	9550558	A G G
19	9550977	T K K
19	9558005	C T T
19	9569223	C Y Y
19	9573016	T G G
19	9576172	T Y Y
19	9577987	G T T
19	9610947	A G G
19	9611551	A G G
19	9618471	G T T
19	9662660	T C C
19	9684909	G A A
19	9694413	A G G

## Sheet: different SNPs( 31)
chromosome	position	base		the first base refers to the base in the reference genome, the second and third bases refer to base in BeijingYou and White Leghorn
11	14296267	T C Y
11	4489144	T Y C
11	4489888	G S C
11	4491159	G R A
11	4499855	C Y T
11	4756178	T W A
11	4998214	A R G
11	5047235	C Y T
11	5047323	G R A
11	5056041	C Y T
11	5077745	T K G
11	5202212	C Y T
11	5295111	G R A
11	5302129	T Y C
11	5314590	A R G
11	5584769	C Y T
11	5656438	C S G
16	208958	A R G
16	233248	G S C
16	237249	C S K
16	273696	T Y C
16	275822	A M W
16	275953	G R A
16	318733	T W A
16	318837	C Y T
16	318869	A R G
16	373972	C T Y
16	394214	A G R
19	9505143	G R A
19	9542641	G R A
19	9542726	T Y C
