# Supplementary material for: Genetic Mutation Analysis of High and Low IgY Chickens by Capture Sequencing
Source: Animals (Basel). 2019 May 23;9(5):272. doi: 10.3390/ani9050272 (PMC6562818; doi:10.3390/ani9050272)
Supplement: Supplementary file 1 [file animals-09-00272-s001.zip › supplementary tables/Table S6.xlsx]

## Sheet: common SNPs(516)
chromosome	position	base		the first base refers to the base in the reference genome, the second and third bases refer to base in low IgY BeijingYou and White Leghorn
11	13767541	C Y Y
11	13767573	T A A
11	13824380	C M M
11	13843476	A W W
11	13876079	T Y Y
11	14006915	G C C
11	14072310	C G G
11	14072480	G A A
11	14091337	C A A
11	14093206	T C C
11	14200219	A M M
11	14235568	G C C
11	14235633	A G G
11	14249104	T A A
11	14276628	C T T
11	14301577	C G G
11	14310819	A G G
11	14438714	T Y Y
11	14438760	T W W
11	14438983	G A A
11	14456684	A R R
11	14456757	G R R
11	4469968	T K K
11	4492693	C A A
11	4499227	T C C
11	4560745	C T T
11	4568132	T C C
11	4572384	T C C
11	4575565	A G G
11	4578893	A G G
11	4579685	T C C
11	4581556	G A A
11	4583872	G T T
11	4583913	C T T
11	4586577	A T T
11	4590505	T C C
11	4590901	A C C
11	4590943	T A A
11	4592241	A T T
11	4592879	G T T
11	4596450	A G G
11	4601257	A C C
11	4601528	C T T
11	4601747	A G G
11	4601796	G C C
11	4602742	T G G
11	4604509	A G G
11	4604679	T G G
11	4605134	A G G
11	4608236	A T T
11	4614518	T C C
11	4615715	C A A
11	4616496	C T T
11	4617213	C G G
11	4620013	A G G
11	4632182	A G G
11	4636752	C T T
11	4637676	C T T
11	4637938	G C C
11	4638068	A T T
11	4641434	T G G
11	4644901	T C C
11	4645345	C A A
11	4645498	C T T
11	4646114	C T T
11	4648385	T C C
11	4652651	A G G
11	4653118	A G G
11	4653343	C A A
11	4653633	G A A
11	4653743	A G G
11	4654124	C G G
11	4654453	C T T
11	4654799	T C C
11	4655135	T C C
11	4656210	C T T
11	4656273	G A A
11	4656279	C A A
11	4656380	T C C
11	4656639	G A A
11	4658487	A G G
11	4658726	A G G
11	4663081	G A A
11	4663205	T G G
11	4663568	T A A
11	4663589	G A A
11	4663660	G A A
11	4663689	A C C
11	4663849	T C C
11	4663875	A G G
11	4663925	C T T
11	4663971	G A A
11	4664020	T G G
11	4664035	T G G
11	4664428	C T T
11	4664603	G A A
11	4666439	T C C
11	4666619	A G G
11	4668994	G A A
11	4669799	C T T
11	4672071	G A A
11	4676469	G T T
11	4678189	G A A
11	4678409	G A A
11	4678646	T A A
11	4678834	C T T
11	4681754	A G G
11	4681928	T A A
11	4682923	C T T
11	4689755	A G G
11	4691634	T C C
11	4693701	C T T
11	4699058	G C C
11	4701029	G A A
11	4706798	G A A
11	4707020	T C C
11	4708535	A T T
11	4710434	T C C
11	4710673	A G G
11	4710700	A G G
11	4712997	T G G
11	4715626	C T T
11	4722907	T C C
11	4722922	C T T
11	4722942	T C C
11	4722954	T A A
11	4723985	T G G
11	4724989	C T T
11	4725395	G A A
11	4730632	A G G
11	4735123	G C C
11	4735699	G C C
11	4736301	C T T
11	4737549	C T T
11	4738606	T G G
11	4741897	C T T
11	4741979	T C C
11	4741997	G A A
11	4742014	G A A
11	4742325	A G G
11	4742580	T C C
11	4742641	G A A
11	4743425	G A A
11	4745496	T A A
11	4748261	T A A
11	4773368	A G G
11	4778624	T C C
11	4778796	A G G
11	4778933	C A A
11	4779278	A T T
11	4779298	A G G
11	4779505	A G G
11	4783654	A T T
11	4784292	T C C
11	4784725	A G G
11	4786026	T C C
11	4788267	T C C
11	4791365	T C C
11	4797646	A G G
11	4798005	T C C
11	4801510	C T T
11	4801890	G T T
11	4804248	G A A
11	4809210	C T T
11	4810676	T C C
11	4811088	G A A
11	4811791	A G G
11	4815155	G A A
11	4815800	A G G
11	4820697	T C C
11	4852980	C G G
11	4856536	G A A
11	4856561	C T T
11	4856580	T G G
11	4856644	C T T
11	4856706	T A A
11	4856766	T A A
11	4857368	G A A
11	4859373	A G G
11	4859490	A G G
11	4860347	T C C
11	4870245	T C C
11	4870499	A C C
11	4871456	G T T
11	4872922	G T T
11	4878358	T A A
11	4998325	G A A
11	5077700	A G G
11	5082287	A G G
11	5179603	A W W
11	5179626	C S S
11	5436278	T C C
11	5468328	T C C
11	5468526	A C C
11	5656026	C G G
16	101094	T C C
16	102579	A W W
16	146055	A C C
16	167552	A G G
16	168489	A M M
16	168623	G K K
16	171224	C A A
16	188356	T W W
16	204835	G A A
16	209427	A G G
16	209453	T C C
16	209524	G A A
16	209616	T C C
16	209810	C G G
16	210678	T C C
16	210684	T C C
16	213221	T G G
16	214293	T C C
16	214422	G A A
16	214511	A C C
16	223842	T C C
16	225846	T G G
16	225882	T C C
16	227438	T A A
16	228545	T G G
16	229291	T G G
16	229380	G R R
16	231436	C T T
16	231715	G A A
16	231756	T C C
16	231771	T A A
16	232055	A G G
16	233248	G C C
16	233311	T C C
16	234461	T G G
16	234920	T C C
16	236572	C Y Y
16	236582	A G G
16	237120	G C C
16	237152	G A A
16	237232	G A A
16	237675	T A A
16	237965	C G G
16	238024	T G G
16	238222	A G G
16	238234	T C C
16	238275	G A A
16	238349	G C C
16	238562	G A A
16	238818	G A A
16	239246	C A A
16	239353	A C C
16	239415	G A A
16	239525	A G G
16	239646	G A A
16	239697	A G G
16	239819	G A A
16	240114	T C C
16	240186	T C C
16	240260	T C C
16	240345	G A A
16	240621	G T T
16	240703	G C C
16	240716	G A A
16	240928	G A A
16	241070	C T T
16	241124	C T T
16	241186	A T T
16	241242	T C C
16	241287	C T T
16	241313	C G G
16	241326	T C C
16	241354	T C C
16	241379	A G G
16	241544	C T T
16	241561	A T T
16	242253	A C C
16	242335	C M M
16	242452	A G G
16	244010	G C C
16	244016	G C C
16	244754	T C C
16	244794	T G G
16	245227	A G G
16	245309	T A A
16	245646	A G G
16	245668	A G G
16	245855	G A A
16	245872	T C C
16	245945	C T T
16	246101	G A A
16	246130	A G G
16	246267	C T T
16	246275	T G G
16	246750	T C C
16	246755	C G G
16	246781	A T T
16	249179	G C C
16	249446	T C C
16	249466	C A A
16	249471	T G G
16	251858	T Y Y
16	252763	A G G
16	254277	A G G
16	257737	T C C
16	258328	T G G
16	258565	A T T
16	261248	G C C
16	261459	C T T
16	264506	T G G
16	265190	G R R
16	266160	G C C
16	270076	C A A
16	274451	A T T
16	275893	T C C
16	279144	T Y Y
16	283725	T C C
16	285079	C T T
16	285223	T C C
16	285430	T A A
16	285534	G A A
16	285547	A G G
16	286151	G A A
16	286423	G C C
16	288906	T G G
16	288962	A T T
16	291331	G S S
16	291498	A G G
16	291659	T Y Y
16	297372	G A A
16	309011	T A A
16	316855	C S S
16	317695	C M M
16	317863	G T T
16	320679	T A A
16	320699	G T T
16	321088	T C C
16	321492	A G G
16	327604	A G G
16	328343	C T T
16	329033	G A A
16	329643	A C C
16	330583	A G G
16	33450	C T T
16	347759	A T T
16	348114	A G G
16	348126	T C C
16	351232	A G G
16	351676	C T T
16	352199	C G G
16	353390	T C C
16	353853	T A A
16	354117	C G G
16	356432	T C C
16	357256	A G G
16	368258	G R R
16	368294	G A A
16	368745	T C C
16	371578	T G G
16	372235	A C C
16	372794	T C C
16	373186	T C C
16	375589	T C C
16	376056	C T T
16	380207	C A A
16	381403	T Y Y
16	382956	T G G
16	386292	C T T
16	386607	G T T
16	386618	C G G
16	394430	C M M
16	394436	C M M
16	394934	G K K
16	403862	G S S
16	407338	C G G
16	408347	C S S
16	410778	C A A
16	413203	T C C
16	425099	G C C
16	425119	C G G
16	426415	A G G
16	45539	G K K
16	59889	T W W
16	59898	T W W
16	59953	T K K
16	74552	G R R
16	79233	C A A
16	79293	A G G
16	84633	C Y Y
16	85762	C S S
16	86650	C Y Y
16	93757	C Y Y
16	98184	T A A
19	9053734	C Y Y
19	9082518	T K K
19	9094337	G C C
19	9094345	G C C
19	9129356	C T T
19	9255066	T C C
19	9301955	T Y Y
19	9302008	A G G
19	9344656	G A A
19	9349317	T G G
19	9365793	G A A
19	9369316	C T T
19	9372484	T C C
19	9374717	A G G
19	9379629	A G G
19	9381279	T C C
19	9381693	T C C
19	9386360	T C C
19	9386746	T Y Y
19	9387462	A G G
19	9389918	C T T
19	9395246	C Y Y
19	9395862	G R R
19	9396139	A G G
19	9405387	C A A
19	9407208	C T T
19	9409900	T C C
19	9416294	T C C
19	9417003	A T T
19	9420043	G A A
19	9422558	G A A
19	9426079	T C C
19	9430581	A C C
19	9430766	T C C
19	9431384	A G G
19	9433782	G T T
19	9434898	A T T
19	9436015	T C C
19	9436119	G A A
19	9436246	T C C
19	9440063	G T T
19	9442487	A G G
19	9442710	C T T
19	9444887	A G G
19	9445005	G A A
19	9445066	T A A
19	9446573	A C C
19	9448613	G A A
19	9448698	T G G
19	9449583	G A A
19	9450560	G A A
19	9451393	G A A
19	9455559	G A A
19	9457555	C A A
19	9457654	A G G
19	9457761	T G G
19	9458644	C T T
19	9459863	C A A
19	9460415	G C C
19	9460947	T A A
19	9461912	T C C
19	9463272	G A A
19	9466984	T C C
19	9468401	A G G
19	9469727	T C C
19	9469971	T C C
19	9470892	A R R
19	9472638	C T T
19	9473969	A G G
19	9476765	G A A
19	9476811	C A A
19	9479668	G A A
19	9479692	T G G
19	9479750	A G G
19	9479830	C T T
19	9494243	G A A
19	9494847	C G G
19	9496510	A C C
19	9497660	T C C
19	9500329	T A A
19	9501737	A G G
19	9508326	C T T
19	9509650	A G G
19	9510033	A G G
19	9510561	G A A
19	9512272	A C C
19	9513864	T C C
19	9514251	T C C
19	9514914	G C C
19	9515652	C A A
19	9516064	G T T
19	9516504	T K K
19	9516919	C T T
19	9517390	A G G
19	9518247	C T T
19	9518368	A G G
19	9518531	A G G
19	9518668	T Y Y
19	9519494	T C C
19	9519775	T C C
19	9520429	C Y Y
19	9520572	G A A
19	9520956	A G G
19	9521276	C T T
19	9522253	T C C
19	9527060	T C C
19	9531579	A G G
19	9532246	A G G
19	9536548	T C C
19	9542976	A G G
19	9546083	C G G
19	9546914	A G G
19	9549135	T C C
19	9550558	A G G
19	9550977	T K K
19	9558005	C T T
19	9569223	C Y Y
19	9569238	A M M
19	9573016	T G G
19	9576172	T Y Y
19	9577987	G T T
19	9610947	A G G
19	9611551	A G G
19	9618471	G T T
19	9662660	T C C
19	9684909	G A A
19	9694413	A G G
19	9721831	T Y Y

## Sheet: different SNPs (33)
chromosome	position	base		the first base refers to the base in the reference genome, the second and third bases refer to base in low IgY BeijingYou and White Leghorn
11	13982061	A G R
11	14072415	T K G
11	14079894	A R G
11	14296267	T C Y
11	14354189	T Y C
11	4489171	T Y C
11	4489888	G S C
11	4499855	C Y T
11	4746976	A W T
11	4803849	T Y C
11	4903407	A R G
11	4998214	A R G
11	5047235	C Y T
11	5055939	C Y T
11	5056041	C Y T
11	5077745	T K G
11	5202212	C Y T
11	5202381	C Y T
11	5302129	T Y C
11	5314590	A R G
11	5584769	C Y T
11	5584808	C Y T
11	5656438	C S G
16	204777	A R G
16	238738	T K G
16	272221	G S C
16	272585	A R G
16	275822	A M W
16	285890	C Y T
16	329612	T M C
16	347336	T C Y
16	394214	A G R
16	73256	T W K
