# Supplementary material for: Genetic Mutation Analysis of High and Low IgY Chickens by Capture Sequencing
Source: Animals (Basel). 2019 May 23;9(5):272. doi: 10.3390/ani9050272 (PMC6562818; doi:10.3390/ani9050272)
Supplement: Supplementary file 1 [file animals-09-00272-s001.zip › supplementary tables/Table S7.xlsx]

## Sheet: Common indels (290)
chromosome	position	insertion/deleton base number	insertion/deletion sequences
11	13594497	I1	A
11	13846400	I2	GT
11	13975582	I1	A
11	14017551	I1	C
11	4413209	I1	A
11	4451775	I1	A
11	4452394	I1	A
11	4454964	D1	A
11	4459028	D1	G
11	4469967	D1	T
11	4471063	I1	A
11	4472407	I1	T
11	4472478	I1	T
11	4483002	D1	A
11	4483514	I1	A
11	4483549	I1	T
11	4484507	I1	A
11	4484576	I1	A
11	4485266	D1	G
11	4490985	D3	AGC
11	4491925	I1	G
11	4493205	I1	A
11	4496216	I1	T
11	4503057	I1	T
11	4507599	I1	A
11	4521348	I1	A
11	4524629	I1	A
11	4525327	I1	A
11	4525714	I1	A
11	4533650	D1	A
11	4560948	D1	A
11	4572840	I1	A
11	4578421	D2	GG
11	4579130	I1	T
11	4580588	I1	C
11	4582957	D2	GA
11	4584302	I3	AGA
11	4590828	D1	T
11	4592003	I2	AT
11	4594859	I1	A
11	4594925	I1	A
11	4601569	D3	AAA
11	4603662	I1	T
11	4606282	I1	A
11	4606313	I1	A
11	4607482	D2	TC
11	4609464	I9	AAGTAACAT
11	4614370	D1	T
11	4616661	D2	TC
11	4618262	I1	T
11	4620374	I4	TTAA
11	4620964	I1	T
11	4625225	I1	T
11	4626316	I1	T
11	4637179	I1	T
11	4637302	I1	T
11	4639946	I1	C
11	4643290	D1	T
11	4644994	I3	GCC
11	4648078	D1	T
11	4649261	I1	A
11	4652619	I1	T
11	4659127	D1	T
11	4663819	I1	T
11	4669313	D1	T
11	4682193	D1	T
11	4691689	I1	T
11	4697152	D2	AT
11	4704787	I1	T
11	4704903	I1	A
11	4715386	I1	T
11	4718680	I1	T
11	4724533	D2	AT
11	4733627	I2	TT
11	4742455	D1	T
11	4746596	I1	A
11	4765681	D2	TA
11	4778709	I1	T
11	4779526	I1	A
11	4791870	I1	T
11	4796626	D1	A
11	4798254	I2	CT
11	4814978	I1	G
11	4820588	I1	A
11	4824991	I1	A
11	4837361	I1	T
11	4837461	D1	A
11	4856329	I1	T
11	4856786	I1	T
11	4890727	D1	T
11	4895957	D1	T
11	4905803	D1	T
11	4910884	D1	T
11	4930096	I1	T
11	4934146	I1	T
11	5082249	D1	A
11	5226508	D3	ACC
16	103623	D1	C
16	110530	I6	AGAGTC
16	129210	I1	C
16	129326	D1	T
16	130052	D6	AAAGAA
16	131269	I1	A
16	133831	D1	A
16	133845	D5	TTCTT
16	144782	I1	C
16	146015	I1	T
16	161668	I1	T
16	163078	I1	A
16	168488	D1	A
16	168576	D1	C
16	168599	D1	G
16	168622	D1	G
16	169646	I1	A
16	172611	D2	TT
16	173880	D2	AC
16	184176	D1	T
16	188371	D1	T
16	198064	I1	C
16	205248	D3	GGC
16	215031	I1	A
16	217359	D2	TG
16	217914	D1	A
16	219136	I1	C
16	221363	D1	A
16	221652	I1	C
16	223577	I1	C
16	227430	D1	C
16	230014	D1	C
16	240564	D2	AT
16	241004	D1	G
16	244999	D10	GGAGGAGATG
16	248505	D1	T
16	256865	D1	A
16	277923	D1	A
16	277959	D1	C
16	284343	I4	AAAT
16	297111	I1	A
16	309033	I1	T
16	309849	D3	TTT
16	318251	D1	G
16	320219	D1	A
16	327987	I1	T
16	328207	D1	T
16	329159	I1	T
16	332585	I1	G
16	33444	D1	C
16	33446	D2	CA
16	33449	D1	C
16	339582	I1	G
16	340698	I1	T
16	343701	D4	CATA
16	351164	I1	C
16	352890	D3	CTT
16	354118	I8	GATTCTAT
16	357691	I1	G
16	363973	D1	A
16	366946	I2	CC
16	369578	D3	GTT
16	370970	D2	AC
16	371519	I1	G
16	372228	D2	AC
16	373963	D1	G
16	379717	D1	G
16	380154	I1	C
16	380279	D1	G
16	380678	I1	A
16	381073	D1	G
16	381956	I1	C
16	383071	D29	ACTACAGCGACACGAAGGACCCTCCTGGC
16	383506	D2	CG
16	384431	D1	T
16	384574	I1	A
16	384789	I1	G
16	385336	D7	AGAAAAC
16	388523	I1	C
16	388548	D1	C
16	388568	D2	TG
16	389282	I1	C
16	391285	D2	CA
16	396277	D1	T
16	397889	I16	CTACGGGGCAGTGCAC
16	401092	I1	G
16	401551	D8	GGAAAGAA
16	401557	D1	A
16	402371	D1	A
16	403289	D1	T
16	404048	D1	C
16	404527	D1	A
16	404588	I2	AT
16	405336	D1	A
16	405788	I1	T
16	405930	D1	A
16	409999	D1	C
16	411392	D17	TTGTAGTGTGACACTTG
16	412758	I1	T
16	412910	I1	A
16	50198	I26	ATGGGGATGGTGTGGGGACAGAAGAC
16	71076	D1	A
16	73591	D1	C
16	74016	D9	CCACTGCCA
16	76595	D11	AGAGACCCCAT
16	91213	I1	T
16	94337	I2	TG
19	9014937	I14	TGCCAGGGTCTCAT
19	9015876	D2	AT
19	9018212	D11	GGCCCTGCACC
19	9018908	I4	CAAT
19	9019695	D2	AA
19	9020716	I1	T
19	9023542	D1	T
19	9024162	D1	A
19	9027233	I1	A
19	9031253	D2	GT
19	9049745	D1	C
19	9054448	D3	AAG
19	9070882	D16	TCCACAACACTTTACA
19	9073782	D2	AA
19	9079006	I1	T
19	9082515	D3	GGT
19	9088321	I3	CAG
19	9132097	D1	C
19	9217042	D2	AT
19	9232685	I1	T
19	9256543	D1	G
19	9258494	I3	TGA
19	9272019	D1	A
19	9276815	I4	GTGT
19	9279998	D1	A
19	9288530	I1	T
19	9292699	D1	T
19	9294126	I1	A
19	9296753	I2	GC
19	9301492	D2	CT
19	9301731	D5	AGGAT
19	9303085	D5	GACTG
19	9303165	I2	TC
19	9305822	I1	G
19	9306903	D1	C
19	9311572	D3	TGA
19	9312160	D1	T
19	9312501	I1	T
19	9316181	I6	GGCGCG
19	9318033	D1	T
19	9327625	D2	TA
19	9329165	D1	G
19	9331547	D2	CT
19	9333738	I3	ATT
19	9334233	I1	A
19	9340030	I1	T
19	9345519	I1	A
19	9350208	D1	T
19	9358241	I4	ATAC
19	9360116	D1	T
19	9360235	D14	TACTTTTGTTTTGG
19	9362301	I1	T
19	9364511	D11	CCCAGCACCGG
19	9366603	D1	C
19	9404095	I1	A
19	9412684	I3	AAC
19	9428597	I1	T
19	9438978	D3	CTT
19	9440466	D13	CCATGTGTCGGAG
19	9445093	D1	T
19	9450294	I3	AGT
19	9452708	I1	A
19	9461879	D2	CC
19	9465270	D2	AA
19	9469035	I2	CT
19	9470891	D1	A
19	9496076	D1	A
19	9498327	D1	T
19	9512578	D1	C
19	9516498	I1	G
19	9519278	D1	T
19	9519968	D1	G
19	9528263	D1	A
19	9538155	I1	A
19	9541694	I1	T
19	9560935	I1	A
19	9561144	D1	T
19	9562163	D1	C
19	9563845	D8	GGCAGCTA
19	9565402	D8	TCTCCGCT
19	9566838	I1	T
19	9567145	D1	T
19	9568104	I1	C
19	9640043	I2	TT
19	9651007	D2	AT
19	9722579	I1	T

## Sheet: different indels（147）
chromosome	position	insertion/deleton base number	insertion/deletion sequences
11	4414064	D1	T		I1	T
11	4453258	I7	GAGACAG		I7	GAGACAG
11	4454637	D1	A		D1	A
11	4456977	I2	AA		I2	AA
11	4462557	D1	T		D1	T
11	4465609	I1	G		I1	G
11	4466852	I4	AAAC		I4	AAAC
11	4469183	I11	GGCCTGGAACT		I11	GGCCTGGAACT
11	4470693	I3	CTG		I3	CTG
11	4471623	D9	CTTTTAGGG		D9	CTTTTAGGG
11	4472087	I1	T		I2	TA
11	4473544	I1	T		I1	T
11	4479094	I4	ATAT		I2	AT
11	4481574	D10	AGACAAAATG		D10	AGACAAAATG
11	4481868	I1	T		I1	T
11	4482573	I1	C		I1	C
11	4482685	D1	G		D1	G
11	4490354	I1	C		I1	C
11	4490359	D1	A		D1	A
11	4493684	D3	TTG		D3	TTG
11	4499281	I1	C		I1	C
11	4501016	D8	TTTTTTCG		D8	TTTTTTCG
11	4504337	D1	G		D1	G
11	4506736	D1	T		D1	T
11	4511030	I1	A		I1	A
11	4516300	I2	AT		I2	AT
11	4517337	I4	GAGG		I4	GAGG
11	4517634	D2	AG		D2	AG
11	4519304	I7	AAAATAC		I7	AAAATAC
11	4520535	D1	T		I1	T
11	4523666	D1	T		D1	T
11	4526412	D6	TGTAAG		D6	TGTAAG
11	4527581	D1	A		D1	A
11	4565368	D1	A		D1	A
11	4567344	I1	C		I1	C
11	4574449	I1	A		I1	A
11	4580883	I1	T		I1	T
11	4584371	I15	CTTGCTTTCCTGAAG		I15	CTTGCTTTCCTGAAG
11	4584390	D1	C		D1	C
11	4607210	I3	GAG		I3	GAG
11	4607237	D3	TTA		D3	TTA
11	4614578	I1	A		I1	A
11	4621110	I3	AAT		I3	AAT
11	4634384	I5	GCCTG		I5	GCCTG
11	4636437	D2	TA		D2	TA
11	4636508	I1	T		I1	T
11	4643356	I1	T		I1	T
11	4644336	D1	T		D2	TC
11	4653236	D1	A		D1	A
11	4671037	I8	AGATGTAC		I8	AGATGTAC
11	4673222	D1	T		I4	CCTT
11	4687745	D1	G		D1	G
11	4692751	I4	AATC		I4	AATC
11	4706179	D1	T		D1	T
11	4722245	I9	ATCTATTGT		I9	ATCTATTGT
11	4738116	D1	A		I1	A
11	4742439	I1	G		I1	G
11	4758933	D1	T		D1	T
11	4759292	I1	T		I1	T
11	4767555	D1	G		D1	G
11	4769915	I1	T		I1	T
11	4786109	I4	CCAT		I4	CCAT
11	4790591	D4	AAAA		D1	A
11	4797747	I3	TAT		I3	TAT
11	4798513	D3	TTC		D3	TTC
11	4805825	I1	A		I1	A
11	4807524	I1	A		I1	A
11	4823523	I4	TTAA		I4	TTAA
11	4825925	D1	A		D1	A
11	4831405	I5	TTTGT		I5	TTTGT
11	4836628	D1	A		D1	A
11	4836962	D1	C		D1	C
11	4838775	I2	AA		I2	AA
11	4840187	D6	TTTGTT		D6	TTTGTT
11	4846954	I1	T		I1	T
11	4849095	D3	GGG		D4	GGGG
11	4849919	D1	A		D1	A
11	4851122	I1	G		I1	G
11	4852741	D2	TT		D3	TTT
11	4853652	I6	ATGTAC		I6	ATGTAC
11	4857555	D1	A		D1	A
11	4863363	I1	T		I1	T
11	4864907	I2	TT		I2	TT
11	4874464	D4	GGAT		D4	GGAT
11	4876321	I1	T		I5	TTTTT
11	4877700	I1	A		I4	AAAA
11	4882527	D1	C		D1	C
11	4882717	D2	AT		D2	AT
11	4889256	D1	T		D1	T
11	4890447	I1	A		I1	A
11	4890579	D1	T		D1	T
11	4896915	D1	T		D4	TTTT
11	4897944	D2	TC		D2	TC
11	4898087	D1	A		D1	A
11	4899198	I1	T		I1	T
11	4899884	D1	G		D1	G
11	4901285	D1	T		D1	T
11	4904937	I1	T		I1	T
11	4906031	I1	C		I1	C
11	4909674	I1	A		I1	A
11	4913626	D1	T		D1	T
11	4913645	D4	TTTC		D4	TTTC
11	4913968	D1	G		D1	G
11	4915534	I1	A		I1	A
11	4915688	I1	T		I1	T
11	4917280	I2	AC		I2	AC
11	4919393	D1	A		D1	A
11	4921990	I2	TG		I2	TG
11	4924389	D1	T		D1	T
11	4924972	I1	A		I1	A
11	4928502	I3	CTC		I3	CTC
11	4936427	I1	A		I1	A
11	4936640	D1	G		D2	GT
11	4940248	D4	TAAC		D4	TAAC
11	4942731	I1	G		I1	G
11	4943278	I4	GTCA		I4	GTCA
11	4946553	I2	TT		I2	TT
11	4949629	D2	TA		D2	TA
11	4953369	I5	AAAGA		I5	AAAGA
11	4953452	D1	A		D1	A
11	5454678	I5	GGCTT		I5	GGCTT
16	133596	D1	A		D2	AA
16	189550	I1	G		D1	G
16	210757	I1	G		I1	G
16	211206	I6	GGCTGG		I6	GGCTGG
16	211213	D1	G		D1	G
16	218189	I4	TGTG		I4	TGTG
16	33915	I1	T		I1	G
16	368892	I1	C		I1	C
16	402198	D5	CCTGG		D5	CCTGG
16	403859	D3	CAG		D3	CAG
19	9228625	D1	T		I1	T
19	9291846	I1	G		I1	G
19	9307741	D1	T		D1	T
19	9341547	I1	A		I1	A
19	9435077	D1	T		D1	T
19	9497286	I1	C		I1	C
19	9528045	I1	G		I1	G
19	9539124	I2	TT		I2	TT
19	9539685	I5	GCTGT		I5	GCTGT
19	9543299	I2	GC		I2	GC
19	9608575	D1	G		D1	G
19	9655324	D1	A		I1	A
19	9690003	D2	TT		D1	T
19	9703188	I1	C		I1	C
19	9704301	I3	CAA		I3	CAA
19	9726170	D1	A		D1	A
