# Supplementary material for: Genetic Mutation Analysis of High and Low IgY Chickens by Capture Sequencing
Source: Animals (Basel). 2019 May 23;9(5):272. doi: 10.3390/ani9050272 (PMC6562818; doi:10.3390/ani9050272)
Supplement: Supplementary file 1 [file animals-09-00272-s001.zip › supplementary tables/Table S8.xlsx]

## Sheet: Common indels (281)
11	13594497	I1	A
11	13846144	D8	CAGAATCA
11	13846400	I2	GT
11	13862576	I1	G
11	13975582	I1	A
11	4413209	I1	A
11	4451775	I1	A
11	4452394	I1	A
11	4454964	D1	A
11	4459028	D1	G
11	4469967	D1	T
11	4471063	I1	A
11	4472407	I1	T
11	4472478	I1	T
11	4482892	I1	A
11	4483002	D1	A
11	4483514	I1	A
11	4483549	I1	T
11	4484507	I1	A
11	4484576	I1	A
11	4485266	D1	G
11	4490985	D3	AGC
11	4496216	I1	T
11	4503057	I1	T
11	4507599	I1	A
11	4521348	I1	A
11	4524629	I1	A
11	4525327	I1	A
11	4525714	I1	A
11	4533650	D1	A
11	4560948	D1	A
11	4572840	I1	A
11	4578421	D2	GG
11	4579130	I1	T
11	4579348	I4	CCCT
11	4579392	D1	G
11	4580588	I1	C
11	4582957	D2	GA
11	4584195	D9	TCTGTGTGA
11	4584302	I3	AGA
11	4586986	I1	G
11	4590828	D1	T
11	4592003	I2	AT
11	4594859	I1	A
11	4594925	I1	A
11	4601569	D3	AAA
11	4601652	D6	TCTTAA
11	4603662	I1	T
11	4606282	I1	A
11	4606313	I1	A
11	4606671	I1	T
11	4607482	D2	TC
11	4609464	I9	AAGTAACAT
11	4614370	D1	T
11	4616661	D2	TC
11	4618262	I1	T
11	4620374	I4	TTAA
11	4620964	I1	T
11	4621420	D4	TTTG
11	4625225	I1	T
11	4626316	I1	T
11	4637179	I1	T
11	4637302	I1	T
11	4639946	I1	C
11	4643290	D1	T
11	4644994	I3	GCC
11	4648078	D1	T
11	4649261	I1	A
11	4652619	I1	T
11	4659127	D1	T
11	4663819	I1	T
11	4669313	D1	T
11	4681936	D1	T
11	4682193	D1	T
11	4691689	I1	T
11	4704787	I1	T
11	4704903	I1	A
11	4715386	I1	T
11	4718680	I1	T
11	4733627	I2	TT
11	4742455	D1	T
11	4746596	I1	A
11	4753774	D1	C
11	4765681	D2	TA
11	4778709	I1	T
11	4779526	I1	A
11	4791870	I1	T
11	4796626	D1	A
11	4798254	I2	CT
11	4814978	I1	G
11	4820588	I1	A
11	4824991	I1	A
11	4837361	I1	T
11	4837461	D1	A
11	4856329	I1	T
11	4856786	I1	T
11	4890727	D1	T
11	4895957	D1	T
11	4905803	D1	T
11	4910884	D1	T
11	4914442	I1	T
11	4930096	I1	T
11	4934146	I1	T
11	5375842	I1	T
11	5376101	D1	T
11	5656415	D1	T
16	104578	D1	G
16	146015	I1	T
16	168488	D1	A
16	168576	D1	C
16	168599	D1	G
16	168622	D1	G
16	184176	D1	T
16	217359	D2	TG
16	217914	D1	A
16	221652	I1	C
16	227430	D1	C
16	227616	I1	T
16	240564	D2	AT
16	253584	D1	C
16	277959	D1	C
16	297111	I1	A
16	309033	I1	T
16	309849	D3	TTT
16	320219	D1	A
16	327987	I1	T
16	328207	D1	T
16	329103	D1	C
16	329159	I1	T
16	33446	D2	CA
16	33449	D1	C
16	339582	I1	G
16	343701	D4	CATA
16	351164	I1	C
16	352890	D3	CTT
16	354118	I8	GATTCTAT
16	357691	I1	G
16	366946	I2	CC
16	370970	D2	AC
16	371519	I1	G
16	372228	D2	AC
16	373963	D1	G
16	379717	D1	G
16	380154	I1	C
16	380279	D1	G
16	381073	D1	G
16	381956	I1	C
16	383506	D2	CG
16	384431	D1	T
16	384574	I1	A
16	384789	I1	G
16	388523	I1	C
16	388548	D1	C
16	388568	D2	TG
16	389282	I1	C
16	391285	D2	CA
16	396277	D1	T
16	398116	D16	TGGGGCGGTGAGGCTT
16	401551	D8	GGAAAGAA
16	401557	D1	A
16	402371	D1	A
16	404048	D1	C
16	404527	D1	A
16	405336	D1	A
16	405788	I1	T
16	405930	D1	A
16	412758	I1	T
16	412910	I1	A
16	57841	D1	C
19	9014937	I14	TGCCAGGGTCTCAT
19	9015876	D2	AT
19	9018908	I4	CAAT
19	9019695	D2	AA
19	9020716	I1	T
19	9023542	D1	T
19	9024162	D1	A
19	9027233	I1	A
19	9031253	D2	GT
19	9049745	D1	C
19	9054448	D3	AAG
19	9061588	D1	A
19	9070882	D16	TCCACAACACTTTACA
19	9079006	I1	T
19	9088321	I3	CAG
19	9132097	D1	C
19	9139032	D1	T
19	9187777	D1	A
19	9213967	D1	T
19	9215445	D1	A
19	9217042	D2	AT
19	9232685	I1	T
19	9243892	D1	A
19	9255087	D4	CGCG
19	9256543	D1	G
19	9258494	I3	TGA
19	9264864	I3	TGT
19	9271956	I1	T
19	9281655	D8	AGCTGTAC
19	9284123	I1	T
19	9288530	I1	T
19	9291846	I1	G
19	9296753	I2	GC
19	9301492	D2	CT
19	9301731	D5	AGGAT
19	9303085	D5	GACTG
19	9303165	I2	TC
19	9305822	I1	G
19	9306712	I5	ATTTC
19	9306903	D1	C
19	9311572	D3	TGA
19	9312160	D1	T
19	9312501	I1	T
19	9316181	I6	GGCGCG
19	9318033	D1	T
19	9326332	I1	G
19	9327234	I13	ATTACAAGACTAG
19	9327625	D2	TA
19	9329165	D1	G
19	9331547	D2	CT
19	9332546	D2	AA
19	9333738	I3	ATT
19	9334233	I1	A
19	9340030	I1	T
19	9345519	I1	A
19	9350208	D1	T
19	9360235	D14	TACTTTTGTTTTGG
19	9362301	I1	T
19	9366603	D1	C
19	9404095	I1	A
19	9412684	I3	AAC
19	9414167	D2	AC
19	9421879	I16	ACACACACACACACAA
19	9428597	I1	T
19	9438978	D3	CTT
19	9440466	D13	CCATGTGTCGGAG
19	9445093	D1	T
19	9445938	D1	T
19	9446980	I1	T
19	9448483	I4	TTTT
19	9449749	D3	CTC
19	9450294	I3	AGT
19	9452708	I1	A
19	9461879	D2	CC
19	9465270	D2	AA
19	9469035	I2	CT
19	9469632	I1	A
19	9470891	D1	A
19	9477663	D1	T
19	9496076	D1	A
19	9498327	D1	T
19	9512578	D1	C
19	9516498	I1	G
19	9519278	D1	T
19	9519968	D1	G
19	9521075	D1	G
19	9528263	D1	A
19	9538155	I1	A
19	9541694	I1	T
19	9543103	D1	C
19	9560935	I1	A
19	9561144	D1	T
19	9562163	D1	C
19	9563845	D8	GGCAGCTA
19	9565402	D8	TCTCCGCT
19	9566838	I1	T
19	9567145	D1	T
19	9567556	D6	TTTATT
19	9568104	I1	C
19	9568656	D3	CAG
19	9571512	I2	AC
19	9574984	I2	GG
19	9579784	I1	T
19	9590227	D10	TGCCCTGCAG
19	9592462	I5	CCCCA
19	9608942	D1	C
19	9640043	I2	TT
19	9651007	D2	AT
19	9661810	D1	A
19	9680836	D2	AT
19	9722579	I1	T
19	9727777	D4	TCTT

## Sheet: different indels(133)
chromosome	position	insertion/deleton base number	insertion/deletion sequences in BeijingYou low IgY chickens		insertion/deleton base number	insertion/deletion sequences in White Leghorn low IgY chickens
11	4414064	D1	T		I1	T
11	4421131	I2	AA		I2	GA
11	4445330	D1	T		D1	T
11	4453258	I7	GAGACAG		I7	GAGACAG
11	4454637	D1	A		D1	A
11	4454929	D1	A		D1	A
11	4456245	D1	G		D1	G
11	4456977	I2	AA		I2	AA
11	4462557	D1	T		D1	T
11	4465609	I1	G		I1	G
11	4466852	I4	AAAC		I4	AAAC
11	4469183	I11	GGCCTGGAACT		I11	GGCCTGGAACT
11	4470693	I3	CTG		I3	CTG
11	4471623	D9	CTTTTAGGG		D9	CTTTTAGGG
11	4472087	I1	T		I2	TA
11	4474418	D1	T		D1	T
11	4479094	I4	ATAT		I2	AT
11	4481574	D10	AGACAAAATG		D10	AGACAAAATG
11	4490354	I1	C		I1	C
11	4493684	D3	TTG		D3	TTG
11	4499281	I1	C		I1	C
11	4501016	D8	TTTTTTCG		D8	TTTTTTCG
11	4504337	D1	G		D1	G
11	4511030	I1	A		I1	A
11	4512129	D1	A		D2	AA
11	4516300	I2	AT		I2	AT
11	4517337	I4	GAGG		I4	GAGG
11	4517634	D2	AG		D2	AG
11	4519304	I7	AAAATAC		I7	AAAATAC
11	4523666	D1	T		D1	T
11	4526412	D6	TGTAAG		D6	TGTAAG
11	4527581	D1	A		D1	A
11	4567344	I1	C		I1	C
11	4580543	I1	T		I1	T
11	4580883	I1	T		I1	T
11	4582953	D1	G		D1	G
11	4584371	I15	CTTGCTTTCCTGAAG		I15	CTTGCTTTCCTGAAG
11	4584390	D1	C		D1	C
11	4592185	D1	A		D1	A
11	4607210	I3	GAG		I3	GAG
11	4607237	D3	TTA		D3	TTA
11	4615556	D1	T		D1	T
11	4634384	I5	GCCTG		I5	GCCTG
11	4636437	D2	TA		D2	TA
11	4636724	I2	TT		I3	TTT
11	4653236	D1	A		D1	A
11	4663538	I8	TTTTTTTT		I6	TTTTTT
11	4673222	D1	T		I4	CCTT
11	4681578	D2	AT		I4	ATAT
11	4687745	D1	G		D1	G
11	4711764	I6	ATACAT		I6	ATACAT
11	4722245	I9	ATCTATTGT		I9	ATCTATTGT
11	4738116	D1	A		I1	A
11	4758933	D1	T		D1	T
11	4759292	I1	T		I1	T
11	4767555	D1	G		D1	G
11	4769915	I1	T		I1	T
11	4786109	I4	CCAT		I4	CCAT
11	4790591	D4	AAAA		D1	A
11	4805825	I1	A		I1	A
11	4807524	I1	A		I1	A
11	4815262	I2	TA		D2	TA
11	4822491	I1	T		I3	TTT
11	4823523	I4	TTAA		I4	TTAA
11	4825925	D1	A		D1	A
11	4829733	I5	CTTTT		I5	CTTTT
11	4831405	I5	TTTGT		I5	TTTGT
11	4836962	D1	C		D1	C
11	4838775	I2	AA		I2	AA
11	4846954	I1	T		I1	T
11	4849095	D3	GGG		D4	GGGG
11	4849919	D1	A		D1	A
11	4851122	I1	G		I1	G
11	4852741	D2	TT		D3	TTT
11	4853652	I6	ATGTAC		I6	ATGTAC
11	4857555	D1	A		D1	A
11	4859859	I4	AAAT		I4	AAAT
11	4863363	I1	T		I1	T
11	4864907	I2	TT		I2	TT
11	4874464	D4	GGAT		D4	GGAT
11	4877700	I1	A		I4	AAAA
11	4882527	D1	C		D1	C
11	4882717	D2	AT		D2	AT
11	4889256	D1	T		D1	T
11	4890447	I1	A		I1	A
11	4890579	D1	T		D1	T
11	4898087	D1	A		D1	A
11	4899198	I1	T		I1	T
11	4899884	D1	G		D1	G
11	4906031	I1	C		I1	C
11	4909674	I1	A		I1	A
11	4913626	D1	T		D1	T
11	4913645	D4	TTTC		D4	TTTC
11	4913968	D1	G		D1	G
11	4915534	I1	A		I1	A
11	4915688	I1	T		I1	T
11	4915869	I2	AA		I1	A
11	4917280	I2	AC		I2	AC
11	4919334	D2	TG		D2	TG
11	4919393	D1	A		D1	A
11	4921990	I2	TG		I2	TG
11	4922179	D1	T		I1	T
11	4924389	D1	T		D1	T
11	4924972	I1	A		I1	A
11	4928502	I3	CTC		I3	CTC
11	4936427	I1	A		I1	A
11	4936640	D1	G		D2	GT
11	4940248	D4	TAAC		D4	TAAC
11	4942731	I1	G		I1	G
11	4943278	I4	GTCA		I4	GTCA
11	4944612	I1	T		I1	T
11	4946553	I2	TT		I2	TT
11	4949629	D2	TA		D2	TA
11	4953369	I5	AAAGA		I5	AAAGA
11	4953452	D1	A		D1	A
16	133596	D1	A		D2	AA
16	169959	I1	T		I2	TT
16	185307	D3	TTT		D4	TTTT
16	189550	I1	G		D1	G
16	348169	I2	AT		I2	AT
16	368892	I1	C		I1	C
16	402202	D2	GA		D2	GA
16	78163	I25	CCCCATGCAATGTTCCCATGCAACA		I25	CCCCATGCAATGTCCCCATGCAACA
19	9279998	D1	A		D1	A
19	9299752	I6	AATTTG		I6	AATTTG
19	9435077	D1	T		D1	T
19	9520188	I2	TT		I3	TTT
19	9539685	I5	GCTGT		I5	GCTGT
19	9608575	D1	G		D1	G
19	9655324	D1	A		I1	A
19	9703188	I1	C		I1	C
19	9704301	I3	CAA		I3	CAA
19	9726170	D1	A		D1	A
